# Supplementary material for: Candidate drugs for preventive treatment of unruptured intracranial aneurysms: A cross-sectional study
Source: PLoS One. 2021 Feb 12;16(2):e0246865. doi: 10.1371/journal.pone.0246865 (PMC7880482; doi:10.1371/journal.pone.0246865)
Supplement: S1 Table — (XLSX) [file pone.0246865.s001.xlsx]

## Sheet: S1 Table
Main dataset (n = 1197)
Case No	rupture status (U: unrupture, R: rupture)	age	sex	familial history of SAH	smoking habit	size of aneurysm	history of SAH	Calcium channel blockers	Angiotensin-converting enzyme inhibitors	Angiotensin II receptor blockers	Renin inhibitors	Thiazide/Indapamide	Statins	Eicosapentaenoic acid	Selective COX-2 inhibitors	β-adrenergic receptor blockers	Warfarin	Direct oral anticoagulant	Dipeptidyl peptidase-4 inhibitors	Peroxisome proliferator-activated receptor γ agonists	Biguanides	Selective serotonin reuptake inhibitors	Glucocorticoids	non-aspirin non-serective NSAIDs	Selective estrogen receptor modulators
KCGH-0001	U	51	M	+	+	6.63	-	Amlodipine 5	-	Candesartan 8	-	-	-	-	-	-	-	-	-	-	-	-	-	-	-
KCGH-0002	R	57	M	-	+	23.73	-	-	-	-	-	-	-	-	-	+	-	-	-	-	-	-	-	-	-
KCGH-0003	R	41	F	+	-	3.12	-	-	-	-	-	-	-	-	-	-	-	-	-	-	-	-	-	-	-
KCGH-0004	R	49	F	-	-		-	-	-	-	-	-	-	-	-	-	-	-	-	-	-	-	-	-	-
KCGH-0005	U	84	M	-	+	3.9	-	Cilnidipine 10	-	-	-	+	Atorvastatin 10	-	-	+	-	-	-	-	-	-	-	-	-
KCGH-0006	U	84	M	-	+	9.59	-	Cilnidipine 10	-	-	-	+	Atorvastatin 10	-	-	+	-	-	-	-	-	-	-	-	-
KCGH-0007	R	64	F	-	-	8.69	-	-	-	-	-	-	Rosuvastatin 2.5	-	-	-	-	-	-	-	-	-	-	+	-
KCGH-0008	U	73	F	-	-	4.5	+	-	-	Telmisartan 40	-	-	Atorvastatin 10	-	-	-	-	-	-	-	-	-	-	-	-
KCGH-0009	R	80	F	-	-	6	-	-	-	-	-	-	-	-	-	-	-	-	-	-	-	-	-	-	-
KCGH-0010	R	34	F	+	-	4	-	-	-	-	-	-	-	-	-	-	-	-	-	-	-	-	-	-	-
KCGH-0011	U	60	M	-	+	7.32	-	-	-	Olmesartan 20	-	+	-	-	-	-	-	-	-	-	-	-	-	-	-
KCGH-0012	R	77	F	-	-	5	-	Amlodipine 5	-	Telmisartan 40	-	-	Rosuvastatin 2.5	-	-	+	-	-	+	-	+	-	-	-	-
KCGH-0013	U	70	F	-	-	5.68	-	-	-	-	-	-	Rosuvastatin 2.5	-	-	-	-	-	-	-	-	-	-	-	-
KCGH-0014	U	76	F	-	-	6.97	-	Amlodipine 5	-	-	-	+	-	-	-	-	-	-	-	-	-	-	-	-	-
KCGH-0015	U	68	F	-	-	4.64	-	-	-	-	-	-	-	-	-	-	-	-	-	-	-	-	-	-	-
KCGH-0016	R	82	M	-	-	9.79	-	-	-	-	-	-	-	-	-	-	-	-	-	-	-	-	-	-	-
KCGH-0017	R	66	F	-	-	11.58	-	-	+	-	-	-	-	-	-	-	-	-	-	-	-	-	-	-	+
KCGH-0018	U	63	M	-	+	5.77	-	-	-	-	-	-	-	-	-	-	-	-	-	-	-	-	-	-	-
KCGH-0019	U	65	F	-	-	6.8	-	-	-	Olmesartan 20	-	-	-	-	-	-	-	-	-	-	-	-	-	-	-
KCGH-0020	R	88	F	-	-	4.36	-	-	-	-	-	-	-	-	-	-	-	-	-	-	-	-	-	-	-
KCGH-0021	U	69	F	-	-	4	-	-	-	-	-	-	Rosuvastatin 2.5	-	-	-	-	-	-	-	-	-	-	-	-
KCGH-0022	U	56	M	-	+	4.44	-	Azelnidipine 16	-	Olmesartan 40	-	-	-	-	-	-	-	-	-	-	-	-	-	-	-
KCGH-0023	U	58	F	-	+	8.7	-	Amlodipine 5	-	-	-	-	Rosuvastatin 2.5	-	-	+	-	-	-	-	-	-	-	-	-
KCGH-0024	U	70	F	-	-	4.24	-	-	-	-	-	-	-	-	-	-	-	-	-	-	-	-	-	-	-
KCGH-0025	U	50	M	-	+		-	Nifedipine 40	-	Azilsartan 40	-	-	Pitavastatin 1	-	-	-	-	-	-	-	-	-	-	-	-
KCGH-0026	U	52	F	+	+	4.93	-	Benidipine 8	-	-	-	-	Rosuvastatin 2.5	-	-	+	-	-	-	-	-	-	-	-	-
KCGH-0027	U	52	F	+	+	5.71	-	Benidipine 8	-	-	-	-	Rosuvastatin 2.5	-	-	+	-	-	-	-	-	-	-	-	-
KCGH-0028	U	74	F	-	-	4.34	-	Amlodipine 2.5	-	-	-	-	-	-	-	-	-	-	-	-	-	-	-	-	-
KCGH-0029	U	67	F	-	+	11.05	-	Amlodipine 5	-	Telmisartan 40	-	-	Atorvastatin 5	-	-	-	-	-	-	-	-	+	-	+	-
KCGH-0030	U	59	M	-	-	6.25	-	-	-	Candesartan 8	-	-	-	-	-	-	-	-	-	-	-	-	-	-	-
KCGH-0031	R	46	F	-	+	4.65	-	-	-	-	-	-	-	-	-	-	-	-	-	-	-	-	-	-	-
KCGH-0032	R	37	M	+	+	4.96	-	-	-	-	-	-	-	-	-	-	-	-	-	-	-	-	-	-	-
KCGH-0033	R	79	F	-	-	7.59	-	Azelnidipine 8 + Amlodipine 2.5	-	Olmesartan 30	-	-	Atorvastatin 10	-	-	-	-	-	+	-	-	-	-	-	-
KCGH-0034	U	75	M	+	+	7.56	-	Amlodipine 5	-	-	-	-	Simvastatin 5	+	-	-	-	-	-	-	-	-	-	-	-
KCGH-0035	R	68	M	-	+	7	-	Amlodipine	-	Losartan	-	-	Pitavastatin	-	-	-	-	-	-	-	-	+	-	-	-
KCGH-0036	U	61	M	-	+	10.98	-	-	-	-	-	-	-	-	-	-	-	-	-	-	-	-	-	-	-
KCGH-0037	R	78	F	-	-	5.79	-	-	-	Candesartan 8	-	-	-	-	-	-	-	-	-	-	-	-	-	-	-
KCGH-0038	R	71	F	-	-	3	-	Diltiazem 90	-	-	-	-	-	-	-	-	-	-	-	-	-	-	+	-	-
KCGH-0039	U	67	F	-	-	15.5	-	Amlodipine 5	+	-	-	-	-	-	-	-	-	-	-	-	+	-	-	-	-
KCGH-0040	U	68	F	-	-	6.47	-	Amlodipine 5	-	-	-	-	-	-	-	-	-	-	+	-	-	-	-	-	-
KCGH-0041	U	68	F	-	-	7.26	-	-	-	-	-	-	-	-	-	-	-	-	-	-	-	-	-	-	-
KCGH-0042	U	57	M	-	+	9.23	-	-	-	-	-	-	-	-	-	-	-	-	-	-	-	-	-	-	-
KCGH-0043	R	42	F	-	+	3.87	-	-	-	-	-	-	-	-	-	-	-	-	-	-	-	-	-	+	-
KCGH-0044	U	76	F	-	-	5.52	+	Amlodipine 5	-	Valsartan 80	-	-	-	-	-	-	-	-	-	-	-	-	-	-	-
KCGH-0045	R	76	F	-	-	19.99	-	Amlodipine 5	-	Valsartan 80	-	-	-	-	-	-	-	-	-	-	-	-	-	-	-
KCGH-0046	R	64	F	-	+	5.21	-	Amlodipine 5	-	-	-	-	-	-	-	-	-	-	-	-	-	-	-	-	-
KCGH-0047	U	44	M	-	+	4.24	-	-	-	-	-	-	-	-	-	-	-	-	-	-	-	-	-	-	-
KCGH-0048	U	53	F	-	+	4.03	-	-	-	-	-	-	-	-	-	-	-	-	-	-	-	-	-	-	-
KCGH-0049	U	69	F	+	+	5.48	-	Azelnidipine 16	-	Olmesartan 20	-	-	Rosuvastatin 2.5	-	-	-	-	-	-	-	-	-	-	-	-
KCGH-0050	R	57	F	-	+	4.62	-	-	-	-	-	-	-	-	-	-	-	-	-	-	-	-	-	-	-
KCGH-0051	U	53	M	-	+	5.04	-	Nifedipine 20	-	Azilsartan 20	-	-	Pravastatin 10	-	-	-	-	-	-	-	-	-	-	-	-
KCGH-0052	U	83	M F	-	-	8.65	-	-	-	-	-	-	-	-	-	-	-	-	-	-	-	-	-	-	-
KCGH-0053	R	85	F	-	-	7.19	-	-	-	-	-	-	-	-	-	-	-	-	-	-	-	-	-	-	-
KCGH-0054	R	62	F	-	-	4.1	-	Amlodipine 5	-	-	-	-	-	-	-	-	-	-	-	-	-	-	-	-	-
KCGH-0055	U	77	F	-	-	12.78	-	Amlodipine 5	-	Telmisartan 40	-	-	Rosuvastatin 2.5	-	-	-	-	-	-	-	-	-	-	-	-
KCGH-0056	R	62	F	-	-	4	-	-	-	Olmesartan 20	-	-	-	-	-	-	-	-	-	-	-	-	-	-	-
KCGH-0057	U	72	F	-	-	7.14	-	Amlodipine 2.5	-	-	-	-	Rosuvastatin 2.5	-	-	-	-	-	-	-	-	-	-	-	-
KCGH-0058	R	91	F	-	-	5	-	Nifedipine 40	-	Telmisartan 40	-	-	-	-	-	+	-	-	+	-	-	-	-	-	-
KCGH-0059	U	78	M	-	+	5.16	-	Amlodipine 2.5	-	Valsartan 80	-	-	-	-	-	-	-	-	-	-	-	-	-	-	-
KCGH-0060	U	73	F	-	-	6.61	-	-	-	-	-	-	-	-	-	-	-	-	-	-	-	-	-	-	+
KCGH-0061	R	82	M	-	-	10.16	-	Nifedipine 20	-	-	-	-	Atorvastatin 10	-	-	-	-	-	-	-	-	-	-	-	-
KCGH-0062	U	66	F	-	+	7.84	-	-	-	-	-	-	-	-	-	-	-	-	-	-	-	-	-	-	-
KCGH-0063	U	66	F	-	-	7.84	-	-	-	-	-	-	-	-	-	-	-	-	-	-	-	-	-	-	-
KCGH-0064	U	66	F	-	-	7.68	-	-	-	-	-	-	-	-	-	-	-	-	-	-	-	-	-	-	-
KCGH-0065	U	64	F	+	+	4.97	-	-	-	-	-	-	Atorvastatin 10	-	-	+	+	-	+	+	-	-	-	-	-
KCGH-0066	U	71	F	-	-	5.45	-	Benidipine 8	-	-	-	-	Pravastatin 5	-	-	-	-	-	-	-	-	-	-	-	+
KCGH-0067	U	62	F	+	-	4.28	-	-	-	-	-	-	-	-	-	-	-	-	-	-	-	-	-	-	-
KCGH-0068	U	50	F	-	-	4.41	-	-	-	-	-	-	-	-	-	-	-	-	-	-	-	-	-	-	-
KCGH-0069	U	61	F	-	-	5.71	-	Amlodipine 5	-	-	-	-	-	-	-	-	-	-	-	-	-	-	-	-	-
KCGH-0070	U	59	F	-	-	5.93	-	Amlodipine 5	-	Candesartan 8	-	-	-	-	-	-	-	-	-	-	-	-	-	-	-
KCGH-0071	U	50	F	+	-	7	-	Azelnidipine 16	-	Olmesartan 20	-	-	-	-	-	-	-	-	-	-	-	-	-	-	-
KCGH-0072	R	71	M	-	-	5	-	-	-	-	-	-	-	-	-	-	-	-	-	-	-	-	-	-	-
KCGH-0073	R	88	F	-	-	7.41	-	Amlodipine 5	-	Valsartan 80	-	-	Atorvastatin 10	-	-	-	+	-	-	-	-	-	-	+	-
KCGH-0074	R	44	F	+	-	13.23	+	Nifedipine 20	-	Valsartan 80	-	+	Rosuvastatin 2.5	-	-	-	-	-	-	-	-	-	-	-	-
KCGH-0075	U	50	M	-	+	4.91	-	-	-	-	-	-	-	-	-	-	-	-	-	-	-	-	-	-	-
KCGH-0076	U	62	F	+	+	3.13	-	-	-	-	-	-	-	-	-	-	-	-	-	-	-	-	-	-	-
KCGH-0077	U	62	F	+	+	5.49	-	-	-	-	-	-	-	-	-	-	-	-	-	-	-	-	-	-	-
KCGH-0078	U	65	F	-	+	5.62	-	Amlodipine 5	-	Olmesartan 20	-	+	Simvastatin 5	-	-	-	-	-	-	-	-	-	-	-	-
KCGH-0079	U	58	F	-	-	6	-	-	-	-	-	-	-	-	-	-	-	-	-	-	-	-	-	-	-
KCGH-0080	U	59	M	-	+	5.76	-	-	-	-	-	-	-	-	-	-	-	-	-	-	-	-	-	-	-
KCGH-0081	U	59	M	-	+	6.82	-	-	-	-	-	-	-	-	-	-	-	-	-	-	-	-	-	+	-
KCGH-0082	R	52	M	-	+	8	-	-	-	Losartan 50	-	-	-	-	-	-	-	-	-	-	-	-	-	-	-
KCGH-0083	U	45	F	-	-	3.06	-	Amlodipine 5	-	-	-	-	-	-	-	-	-	-	-	-	-	-	-	-	-
KCGH-0084	U	45	F	-	-	3.16	-	Amlodipine 5	-	-	-	-	-	-	-	-	-	-	-	-	-	-	-	-	-
KCGH-0085	U	81	F	-	-	5.41	-	-	-	-	-	-	-	-	-	-	-	-	-	-	-	-	-	-	-
KCGH-0086	U	73	F	-	-	3.69	-	-	-	Valsartan 80	-	-	Fluvastatin 30	-	-	-	-	-	-	-	-	-	-	-	-
KCGH-0087	U	73	F	-	-	4.39	-	-	-	Valsartan 80	-	-	Fluvastatin 30	-	-	-	-	-	-	-	-	-	-	-	-
KCGH-0088	R	96	F	-	-	4.47	-	-	+	-	-	+	-	-	-	-	-	-	-	-	-	-	-	-	-
KCGH-0089	U	67	F	-	-	5.1	-	Amlodipine 5	+	-	-	-	-	-	-	-	-	-	-	-	-	-	-	-	-
KCGH-0090	U	77	F	-	-	4.86	-	-	-	-	-	-	-	-	-	-	-	-	-	-	-	-	-	+	-
KCGH-0091	U	77	F	-	-	5.33	-	-	-	-	-	-	-	-	-	-	-	-	-	-	-	-	-	-	-
KCGH-0092	R	60	F	+	-	5.86	-	Nifedipine 40	-	-	-	-	Rosuvastatin 2.5	-	-	+	-	-	-	-	-	-	-	-	-
KCGH-0093	U	50	F	-	+	4.04	-	-	-	-	-	-	-	-	-	-	-	-	-	-	-	-	-	-	-
KCGH-0094	R	80	M	-	+	7.58	-	Amlodipine 5	-	Olmesartan 20	-	-	-	-	-	+	-	-	-	-	-	-	-	-	-
KCGH-0095	U	40	F	-	-	4.25	-	-	-	-	-	-	-	-	-	-	-	-	-	-	-	-	-	-	-
KCGH-0096	U	40	F	-	-	4.25	-	-	-	-	-	-	-	-	-	-	-	-	-	-	-	-	-	-	-
KCGH-0097	U	64	F	+	+	7.86	-	-	-	-	-	-	-	-	-	+	-	-	-	-	-	-	-	-	-
KCGH-0098	R	85	F	-	+	3.9	-	-	-	-	-	-	-	-	-	-	-	-	-	-	-	-	-	+	-
KCGH-0099	U	52	F	-	-	4.33	-	-	-	-	-	-	-	-	-	-	-	-	-	-	-	-	-	-	-
KCGH-0100	U	28	M	-	+	3.63	-	-	-	-	-	-	-	-	-	-	-	-	-	-	-	-	-	+	-
KCGH-0101	R	75	F	-	-	7.18	+	Efonidipine 40 + Amlodipine 5	-	-	-	-	Pravastatin 10	-	-	-	-	-	-	-	-	-	-	-	-
KCGH-0102	R	47	F	-	+	6.26	-	-	-	-	-	-	-	-	-	-	-	-	-	-	-	-	-	-	-
KCGH-0103	U	59	F	-	-	6.72	-	Amlodipine 5	-	Losartan 50	-	-	-	-	-	-	-	-	-	-	-	-	-	-	-
KCGH-0104	U	47	F	-	+	7.64	-	Amlodipine 5	+	Irbesartan 100	-	-	-	-	-	-	-	-	-	-	-	-	-	-	-
KCGH-0105	R	84	F	-	-	3.5	-	-	-	Telmisartan 20	-	-	-	-	-	-	-	-	-	-	-	-	-	-	-
KCGH-0106	U	75	M	-	+	5.04	-	-	-	Olmesartan 10	-	-	Pravastatin 10	-	-	+	+	-	-	-	-	-	-	-	-
KCGH-0107	U	64	F	-	-	5.75	-	-	-	-	-	-	-	-	-	-	-	-	-	-	-	-	-	-	-
KCGH-0108	U	75	M	-	+	6.98	-	-	-	Candesartan 4	-	-	Atorvastatin 5	-	-	-	-	-	+	+	-	-	-	-	-
KCGH-0109	U	63	F	-	-	5.54	-	-	-	Losartan 50	-	+	-	-	-	+	-	-	-	-	-	-	-	-	-
KCGH-0110	U	75	F	-	+	4.33	-	-	-	-	-	-	-	-	-	-	-	-	-	-	-	-	-	-	+
KCGH-0111	R	56	F	+	+	16.61	-	-	-	-	-	-	-	-	-	-	-	-	-	-	-	-	-	-	-
KCGH-0112	U	56	F	+	+	4.72	+	-	-	-	-	-	-	-	-	-	-	-	-	-	-	-	-	-	-
KCGH-0113	R	66	M	-	+	4.59	-	-	-	-	-	-	-	-	-	-	-	-	-	-	-	-	-	-	-
KCGH-0114	R	73	F	-	-	4.74	-	-	+	-	-	-	Pravastatin 10	-	-	-	-	-	-	-	-	-	-	-	-
KCGH-0115	U	77	F	-	-	8.11	+	Amlodipine 5	-	Irbesartan 50	-	-	Pravastatin 10	-	-	-	-	-	-	-	-	-	-	+	-
KCGH-0116	R	56	F	-	-	7.47	-	Amlodipine	-	Telmisartan	-	+	-	-	-	-	-	-	-	-	-	-	-	-	-
KCGH-0117	U	77	F	-	+	24.24	-	-	-	-	-	-	Rosuvastatin 2.5	-	-	-	-	-	-	-	-	-	-	-	-
KCGH-0118	R	68	F	-	-	5.39	-	-	-	-	-	-	-	-	-	-	-	-	-	-	-	-	-	-	-
KCGH-0119	U	73	F	+	+	4.94	-	Benidipine 4	-	-	-	-	Rosuvastatin 2.5	-	-	-	-	-	-	-	-	-	-	-	-
KCGH-0120	R	69	F	-	-	7.31	-	-	-	-	-	-	-	-	-	-	-	-	-	-	-	-	-	-	-
KCGH-0121	R	27	M	-	-	16.19	-	-	-	-	-	-	-	-	-	-	-	-	-	-	-	-	-	-	-
KCGH-0122	U	72	M	-	+	4.93	-	Amlodipine 5	-	Irbesartan 50	-	-	-	-	-	-	-	-	-	-	-	-	-	-	-
KCGH-0123	U	83	M	-	+	10	-	-	-	Candesartan 2	-	-	-	-	-	-	-	-	-	-	-	-	-	-	-
KCGH-0124	U	78	F	+	-	7.21	-	Amlodipine 10	-	Candesartan 8	-	+	Atorvastatin 5	-	-	+	-	-	+	-	-	-	-	-	-
KCGH-0125	U	80	F	-	-	7.07	-	-	-	-	-	-	Pravastatin 5	-	-	-	-	-	-	-	-	-	-	-	-
KCGH-0126	R	82	M	-	+	4	-	-	-	-	-	-	-	-	-	-	-	-	-	-	-	-	-	-	-
KCGH-0127	R	78	M	-	+	6	-	-	-	Losartan 50	-	-	-	+	-	-	-	-	-	-	-	-	-	-	-
KCGH-0128	U	46	M	+	+	10.15	-	-	-	-	-	-	-	-	-	-	-	-	-	-	-	-	-	-	-
KCGH-0129	R	79	F	-	-	6	-	Amlodipine 10	-	Valsartan 80	-	+	-	-	-	-	-	-	-	-	-	-	+	-	-
KCGH-0130	U	67	M	-	+	4.56	+	Amlodipine 5	-	-	-	-	-	-	-	-	-	-	-	-	-	-	-	-	-
KCGH-0131	U	56	M	-	+	12.95	-	-	-	Valsartan 80	-	-	-	-	-	-	-	-	-	-	-	-	-	-	-
KCGH-0132	U	67	M	-	-	7.03	-	-	-	Azilsartan 20	-	-	-	-	-	-	-	-	+	-	-	-	-	-	-
KCGH-0133	U	68	F	-	-	4.87	-	-	-	-	-	-	-	-	-	-	-	-	-	-	-	-	-	-	-
KCGH-0134	U	64	F	-	-	6.81	-	Amlodipine 5	-	-	-	-	-	-	-	-	-	-	-	-	-	-	-	-	-
KCGH-0135	R	80	M	-	+	6.01	-	-	-	Olmesartan 20	-	-	-	+	-	+	-	-	-	-	-	-	-	-	-
KCGH-0136	U	71	F	-	-	7.38	-	Nifedipine 40	-	-	-	-	-	-	-	-	-	-	-	-	-	-	-	-	-
KCGH-0137	U	51	F	-	-	3.6	-	-	-	-	-	-	Rosuvastatin 5	-	-	-	-	-	-	-	-	-	-	-	-
KCGH-0138	U	68	F	-	-	5.88	-	Amlodipine 5	-	-	-	-	-	-	-	+	-	-	-	-	-	-	-	-	-
KCGH-0139	U	68	F	+	+	5.25	-	Amlodipine 2.5	-	-	-	-	-	-	-	-	-	-	-	-	-	-	-	-	-
KCGH-0140	R	79	F	-	+	3.69	-	Amlodipine 5	-	Losartan 50	-	-	-	-	-	+	-	-	+	-	-	-	+	-	-
KCGH-0141	R	52	F	-	-	6.11	-	-	-	-	-	-	-	-	-	-	-	-	-	-	-	-	-	-	-
KCGH-0142	U	52	F	-	-	3.24	+	-	-	-	-	-	-	-	-	-	-	-	-	-	-	-	-	-	-
KCGH-0143	R	53	F	-	-	7.22	-	Amlodipine 5	-	-	-	-	-	-	-	-	-	-	-	-	-	-	-	-	-
KCGH-0144	R	74	F	-	-	6	-	-	-	-	-	-	-	-	-	-	-	-	-	-	-	-	-	-	-
KCGH-0145	R	30	M	+	+	4.93	-	-	-	-	-	-	-	-	-	-	-	-	-	-	-	-	-	-	-
KCGH-0146	U	71	F	-	-	9.45	-	Amlodipine 5	-	Candesartan 4	-	-	Atorvastatin 5	-	-	-	-	-	-	-	-	-	-	-	-
KCGH-0147	U	68	F	-	-	7.81	-	-	-	Valsartan 80	-	+	-	-	-	-	-	-	-	-	-	-	-	-	-
KCGH-0148	R	77	F	-	-	6.3	-	-	-	Olmesartan 20	-	-	Atorvastatin 10	-	-	+	-	+	-	-	-	-	-	-	-
KCGH-0149	R	41	F	+	+	7.88	-	-	-	-	-	-	-	-	-	-	-	-	-	-	-	-	-	-	-
KCGH-0150	U	58	M	-	-	16.2	-	Amlodipine 5	-	-	-	-	-	-	-	-	-	-	-	+	-	-	-	-	-
KCGH-0151	U	77	F	-	-	3.34	-	Amlodipine 5	-	Telmisartan 40	-	-	Pitavastatin 2	-	-	-	-	-	-	-	-	-	-	-	-
KCGH-0152	U	77	F	-	-	4.71	-	Amlodipine 5	-	Telmisartan 40	-	-	Pitavastatin 2	-	-	-	-	-	-	-	-	-	-	-	-
KCGH-0153	U	77	F	-	-	5.54	-	Amlodipine 5	-	Telmisartan 40	-	-	Pitavastatin 2	-	-	-	-	-	-	-	-	-	-	-	-
KCGH-0154	U	77	F	-	-	3.34	-	Amlodipine 5 + Benidipine 2	-	Telmisartan 40	-	-	Pitavastatin 2	-	-	-	-	-	-	-	-	-	-	-	-
KCGH-0155	U	64	F	-	-	3.2	-	-	-	-	-	-	-	-	-	-	-	-	-	-	-	-	-	-	-
KCGH-0156	U	68	F	-	-	4.58	-	-	-	-	-	-	-	-	-	-	-	-	-	-	-	-	-	-	-
KCGH-0157	U	72	F	+	-	9.44	-	-	+	-	-	-	-	-	-	-	-	-	-	-	-	+	-	-	-
KCGH-0158	R	69	M	-	+	3.4	-	Amlodipine 5	-	Olmesartan 20	-	-	Pravastatin 10	-	-	-	+	-	-	-	-	-	-	-	-
KCGH-0159	R	74	F	-	-	2.1	-	-	-	-	-	-	-	-	-	-	-	-	-	-	-	-	+	-	-
KCGH-0160	U	66	F	-	+	3.31	-	Nicardipine 60	-	-	-	-	-	-	-	-	-	-	-	-	-	-	-	-	-
KCGH-0161	U	74	F	-	-	11.22	-	Amlodipine 5	-	Valsartan 80	-	-	Atorvastatin 5	-	-	-	-	-	-	-	-	-	-	-	-
KCGH-0162	U	73	F	-	+	5.17	-	Nifedipine 40	-	Valsartan 40	-	-	Rosuvastatin 2.5	-	-	-	-	-	-	-	-	-	-	-	-
KCGH-0163	R	62	F	-	+	4.58	-	-	-	-	-	-	Rosuvastatin 2.5	-	-	-	-	-	-	-	-	-	-	-	-
KCGH-0164	U	78	F	-	-	4.62	-	Amlodipine 5 + Benidipine8	-	-	-	-	-	-	-	-	-	+	+	-	-	-	+	-	-
KCGH-0165	U	74	F	-	-	3.84	+	-	-	Valsartan 80	-	-	-	-	-	-	-	-	-	-	-	-	-	-	-
KCGH-0166	R	72	F	-	-	8	-	-	-	-	-	-	Pitavastatin 1	-	-	-	-	-	-	-	-	-	-	+	-
KCGH-0167	U	65	M	-	+	8.43	-	-	-	-	-	-	Rosuvastatin 5	-	-	-	-	-	+	-	-	-	-	-	-
KCGH-0168	R	68	F	-	+		-	Nifedipine 40	-	Losartan 50	-	+	Atorvastatin 10	-	-	-	-	-	-	-	-	-	-	-	-
KCGH-0169	U	68	F	-	+	5.47	-	Nifedipine 40	-	-	-	-	Atorvastatin 10	-	-	-	-	-	-	-	-	-	-	-	-
KCGH-0170	U	68	F	-	-	3.06	+	-	-	Candesartan 4	-	-	Rosuvastatin 2.5	-	-	-	-	-	-	-	-	-	-	+	-
KCGH-0171	U	68	F	-	-	6.18	+	-	-	Candesartan 4	-	-	Rosuvastatin 2.5	-	-	-	-	-	-	-	-	-	-	+	-
KCGH-0172	U	57	F	-	-	3.43	-	-	-	-	-	-	Rosuvastatin 2.5	-	-	-	-	-	-	-	-	-	-	+	-
KCGH-0173	U	50	F	-	+	6.68	-	-	-	-	-	-	-	-	-	-	-	-	-	-	-	-	-	-	-
KCGH-0174	U	62	M	-	-	3.58	-	-	-	Losartan 50	-	-	-	-	-	-	-	-	-	-	-	-	-	-	-
KCGH-0175	U	42	M	+	-	5.41	-	Amlodipine 5	-	Valsartan 40	-	-	-	-	-	-	-	-	-	-	-	-	-	-	-
KCGH-0176	U	61	M	-	+	3.94	-	-	-	-	-	-	Rosuvastatin 5	-	-	-	-	-	-	-	-	-	-	-	-
KCGH-0177	R	68	F	-	-	3.25	-	-	-	-	-	-	-	-	-	-	-	-	-	-	-	-	-	-	-
KCGH-0178	U	71	F	-	-	9.81	-	Amlodipine 5	-	Telmisartan 40	-	-	-	-	-	-	-	+	+	-	-	-	-	-	-
KCGH-0179	U	75	F	-	-	5.26	-	-	-	Candesartan 8	-	-	-	-	-	-	-	-	-	-	-	-	-	-	-
KCGH-0180	R	48	F	-	+	6.19	-	-	-	-	-	-	-	-	-	-	-	-	-	-	-	-	-	-	-
KCGH-0181	R	60	M	-	+	4.82	-	Amlodipine 10	-	Azilsartan 20	-	-	-	-	-	-	-	-	-	-	-	-	-	-	-
KCGH-0182	U	62	M	-	+	6.03	-	-	-	-	-	-	-	-	-	-	-	-	-	-	-	-	-	-	-
KCGH-0183	U	69	F	-	-	4.85	-	Amlodipine 10	-	-	-	-	Rosuvastatin 2.5	+	-	+	-	-	-	-	-	-	-	-	-
KCGH-0184	U	63	F	-	-	4.99	-	Amlodipine 2.5	-	-	-	-	Atorvastatin 5	-	-	-	-	-	-	-	-	-	-	-	-
KCGH-0185	U	76	F	-	-	6.81	-	Amlodipine 5	-	-	-	-	Pravastatin 10	-	-	-	-	-	-	-	-	-	-	-	-
KCGH-0186	U	70	F	-	-	4.04	-	Diltiazem 100	-	-	+	-	-	-	-	-	-	-	-	-	-	-	-	-	-
KCGH-0187	U	71	F	+	-	10.29	-	Amlodipine 10	+	Olmesartan 20	-	-	Pitavastatin 1	-	-	-	-	-	-	-	-	-	-	-	-
KCGH-0188	U	39	M	-	+	4.46	-	-	-	-	-	-	-	-	-	-	-	-	-	-	-	-	-	-	-
KCGH-0189	R	88	F	-	-	4.54	-	-	-	-	-	-	-	-	-	-	-	-	-	-	-	-	-	-	-
KCGH-0190	R	52	M	-	+	7.57	-	-	-	-	-	-	-	-	-	-	-	-	-	-	-	-	-	-	-
KCGH-0191	U	44	F	-	+	8.37	-	Nifedipine 20	-	Valsartan 80	-	-	-	-	-	-	-	-	-	-	-	-	-	-	-
KCGH-0192	R	44	M	-	-	6.75	-	-	-	-	-	-	-	-	-	-	-	-	-	-	-	-	-	-	-
KCGH-0193	U	56	F	-	-	3.7	-	-	-	-	-	-	-	-	-	-	-	-	-	-	-	-	-	-	-
KCGH-0194	U	56	F	-	-	5.64	-	-	-	-	-	-	-	-	-	-	-	-	-	-	-	-	-	-	-
KCGH-0195	U	62	F	-	+	7.07	-	Amlodipine 5	-	Azilsartan 20	-	-	-	-	-	-	-	-	-	-	-	-	-	-	-
KCGH-0196	R	55	F	+	+	3.5	-	-	-	-	-	-	-	-	-	-	-	-	-	-	-	-	-	-	-
KCGH-0197	U	72	F	+	-	6.18	-	-	-	Candesartan 4	-	-	Rosuvastatin 2.5	-	-	-	-	-	-	-	-	-	-	-	-
KCGH-0198	R	47	F	-	-	4.92	-	-	-	-	-	-	-	-	-	-	-	-	-	-	-	-	-	-	-
KCGH-0199	R	47	F	-	-		-	-	-	-	-	-	-	-	-	-	-	-	-	-	-	-	-	-	-
KCGH-0200	R	46	F	+	+	5.49	-	-	-	-	-	-	-	-	-	-	-	-	-	-	-	-	-	-	-
KCGH-0201	U	66	M	-	+	4.62	-	-	-	Losartan 50	-	-	-	-	-	-	-	-	-	-	-	+	+	+	-
KCGH-0202	R	36	F	-	-	4.18	-	-	-	-	-	-	-	-	-	-	-	-	-	-	-	-	-	-	-
KCGH-0203	R	66	F	-	+	18.24	-	-	-	Telmisartan 40	-	-	Atorvastatin 10	-	-	-	-	-	-	-	-	-	-	-	-
KCGH-0204	U	57	M	-	-	3.44	-	-	-	Candesartan 8	-	-	Rosuvastatin 2.5	-	-	-	-	-	+	+	+	-	-	-	-
KCGH-0205	U	68	M	-	-	4.24	-	Nifedipine 40	-	-	-	-	Atorvastatin 10	-	-	+	-	-	-	-	-	-	-	-	-
KCGH-0206	U	46	F	-	+	3.51	-	Nifedipine 40	-	Azilsartan 20	-	-	-	-	-	-	-	-	-	-	-	-	-	-	-
KCGH-0207	U	45	F	-	+	5.76	-	Nifedipine 40	-	Azilsartan 20	-	-	-	-	-	+	-	-	-	-	-	-	-	-	-
KCGH-0208	R	25	F	-	-	9.26	-	-	-	-	-	-	-	-	-	-	-	-	-	-	-	-	-	-	-
KCGH-0209	U	74	M	-	+	3.05	-	-	-	Valsartan 80	-	-	Rosuvastatin 2.5	-	-	+	-	-	-	-	-	-	-	-	-
KCGH-0210	U	74	M	-	+	5.01	-	-	-	Valsartan 80	-	-	Rosuvastatin 2.5	-	-	+	-	-	-	-	-	-	-	-	-
KCGH-0211	U	74	M	-	+	3.56	-	-	-	Valsartan 160	-	-	Rosuvastatin 2.5	-	-	+	-	-	-	-	-	-	-	-	-
KCGH-0212	U	74	M	-	+	3.92	-	-	-	Valsartan 160	-	-	Rosuvastatin 2.5	-	-	+	-	-	-	-	-	-	-	-	-
KCGH-0213	U	74	M	-	+	4.46	-	-	-	Valsartan 160	-	-	Rosuvastatin 2.5	-	-	+	-	-	-	-	-	-	-	-	-
KCGH-0214	U	74	M	-	+	5.57	-	-	-	Valsartan 160	-	-	Rosuvastatin 2.5	-	-	+	-	-	-	-	-	-	-	-	-
KCGH-0215	U	73	F	+	-	5.78	-	Amlodipine 5	-	-	-	-	-	-	-	-	-	-	-	-	-	-	-	-	-
KCGH-0216	R	83	F	-	-	14.35	-	-	-	-	-	-	-	-	-	-	-	-	-	-	-	-	-	-	-
KCGH-0217	U	69	M	-	+	5.95	-	Amlodipine 5	-	-	-	-	-	-	-	-	-	-	-	-	-	-	-	-	-
KCGH-0218	U	67	F	-	-	5.42	-	-	-	-	-	-	-	-	-	-	-	-	-	-	-	-	-	-	-
KCGH-0219	R	75	M	-	+	2.97	+	-	-	-	-	-	Pravastatin 10	-	-	-	-	-	-	-	-	-	-	-	-
KCGH-0220	U	78	F	-	-	4.74	-	Amlodipine 5	-	-	-	-	Pitavastatin 1	-	-	-	-	-	-	-	-	-	-	-	-
KCGH-0221	U	54	F	-	+	3.79	-	-	-	-	-	-	Atorvastatin 5	-	-	-	-	-	-	-	-	-	-	-	-
KCGH-0222	U	55	F	+	-	4.83	-	Nifedipine 5	-	-	-	-	Rosuvastatin 2.5	-	-	-	-	-	-	-	-	-	-	-	-
KCGH-0223	U	83	F	-	-	5.19	-	Amlodipine 5	-	-	-	-	-	-	-	-	-	-	-	-	-	-	-	-	-
KCGH-0224	R	70	M	-	+	9.65	+	-	-	-	-	-	-	-	-	-	-	-	-	-	-	-	-	-	-
KCGH-0225	R	34	M	-	+	25	-	-	-	-	-	-	-	-	-	-	-	-	-	-	-	-	-	-	-
KCGH-0226	U	61	F	-	-	4.52	-	-	-	-	-	-	-	-	-	-	-	-	-	-	-	-	-	-	-
KCGH-0227	R	61	M	-	+	4.73	-	-	-	-	-	-	-	-	-	-	-	-	-	-	-	-	-	-	-
KCGH-0228	R	15	M	+	-	6	-	-	-	-	-	-	-	-	-	-	-	-	-	-	-	-	-	-	-
KCGH-0229	R	83	F	+	-	4.38	-	-	-	-	-	-	-	-	-	-	-	-	-	-	-	-	-	-	-
KCGH-0230	U	48	M	+	-	4.33	-	-	-	-	-	-	-	-	-	-	-	-	-	-	-	-	-	-	-
KCGH-0231	U	70	F	-	-	4.2	-	-	-	-	-	-	-	-	-	-	-	-	+	-	-	-	-	-	-
KCGH-0232	U	76	F	-	-	5.12	+	-	-	Olmesartan 40	-	-	-	-	+	-	-	-	+	-	+	-	-	-	-
KCGH-0233	R	62	F	-	+	2.5	+	-	-	-	-	-	-	-	-	-	-	-	-	-	-	-	-	-	-
KCGH-0234	U	64	M	-	-	4.05	-	-	-	-	-	-	-	-	-	-	-	-	+	-	-	-	-	-	-
KCGH-0235	U	53	F	+	-	7.11	-	-	-	Olmesartan 20	-	-	Pitavastatin 1	-	-	-	-	-	-	-	-	-	+	-	-
KCGH-0236	R	52	F	-	-	7	-	-	-	-	-	-	-	-	-	-	-	-	-	-	-	-	-	-	-
KCGH-0237	R	80	M	-	+	7.55	-	-	-	-	-	-	-	-	-	-	-	-	-	-	-	-	-	-	-
KCGH-0238	U	60	F	-	+	5.84	-	-	-	Valsartan 40	-	-	-	-	-	-	-	-	-	-	-	-	-	+	-
KCGH-0239	U	74	F	-	-	8.49	-	Amlodipine 5	-	Candesartan 8	-	-	Atorvastatin 10	-	-	-	-	-	-	-	-	-	-	-	-
KCGH-0240	U	64	F	-	-	8.29	-	-	-	-	-	-	Pravastatin 10	-	-	+	-	-	-	-	-	-	-	-	-
KCGH-0241	U	64	F	-	-	11.96	-	-	-	-	-	-	Pravastatin 10	-	-	+	-	-	-	-	-	-	-	-	-
KCGH-0242	U	66	M	-	+	5.62	-	-	-	-	-	-	-	-	-	-	-	-	-	-	-	-	-	-	-
KCGH-0243	R	68	F	-	-	17	-	-	+	-	-	-	Atorvastatin 10	-	-	+	-	-	-	-	-	-	-	-	-
KCGH-0244	R	62	F	-	-	7	-	-	-	-	-	-	-	-	-	-	-	-	-	-	-	-	-	-	-
KCGH-0245	U	59	F	-	-	3.51	-	-	-	Valsartan 80	-	-	-	-	-	-	-	-	+	-	-	+	-	-	-
KCGH-0246	U	55	F	-	+	3.06	-	-	-	-	-	-	Rosuvastatin 2.5	-	-	-	-	-	-	-	-	-	-	-	-
KCGH-0247	U	82	F	+	-	5.93	-	Amlodipine 10	-	-	-	-	-	-	-	-	-	-	-	-	-	-	+	+	-
KCGH-0248	R	77	F	-	-	3.63	-	-	-	-	-	-	Atorvastatin 10	-	+	-	-	-	-	-	-	-	+	-	-
KCGH-0249	U	77	F	-	-	5.4	-	Amlodipine 5	-	-	-	-	-	-	+	-	-	-	-	-	-	-	-	-	-
KCGH-0250	U	55	F	-	+	6.35	-	-	-	-	-	-	-	-	-	-	-	-	-	-	-	-	-	-	-
KCGH-0251	U	83	F	-	-	12.04	-	Amlodipine 5	-	-	-	-	Atorvastatin 5	-	-	+	-	-	-	-	-	-	-	-	-
KCGH-0252	R	71	F	-	-	4.16	-	Amlodipine 5	-	Losartan 25	-	-	-	-	-	+	-	-	-	-	-	-	-	-	-
KCGH-0253	R	43	M	-	+	8.39	-	-	-	-	-	-	-	-	-	-	-	-	-	-	-	-	-	-	-
KCGH-0254	R	45	F	-	+	2.58	-	-	-	-	-	-	-	-	-	-	-	-	-	-	-	-	-	-	-
KCGH-0255	U	68	F	-	-	4.18	-	-	-	Candesartan 8	-	-	Atorvastatin 10	-	-	-	-	-	-	-	-	-	-	-	-
KCGH-0256	R	86	F	+	-	3.08	-	-	-	-	-	-	-	-	-	-	-	-	-	-	-	-	-	-	-
KCGH-0257	R	67	F	-	+	5.54	-	-	-	-	-	-	-	-	-	-	-	-	-	-	-	-	-	-	-
KCGH-0258	R	41	F	-	+	8.88	-	-	-	-	-	-	-	-	-	-	-	-	-	-	-	-	-	+	-
KCGH-0259	U	70	F	+	-	5.05	-	-	-	-	-	-	-	-	-	-	-	-	-	-	-	-	-	-	-
KCGH-0260	U	70	F	+	-	5.49	-	-	-	-	-	-	-	-	-	-	-	-	-	-	-	-	-	-	-
KCGH-0261	U	64	F	+	-	6.47	-	-	-	Azilsartan 40	-	-	-	-	-	-	-	-	-	-	-	-	-	-	-
KCGH-0262	R	70	F	-	-	7	-	Nifedipine 60+Amlodipine 5	+	Olmesartan 40	+	-	Rosuvastatin 2.5	-	-	+	-	-	-	-	-	-	-	-	-
KCGH-0263	U	63	F	+	-	3.96	-	-	-	Valsartan 80	-	-	-	-	-	-	-	-	-	-	-	-	-	-	-
KCGH-0264	U	58	F	-	-	8.64	-	Amlodipine 5	-	Valsartan 80	-	+	Atorvastatin 5	-	-	-	-	-	-	-	-	-	-	-	-
KCGH-0265	U	60	F	-	-	4.78	-	Amlodipine 5	-	Valsartan 80	-	+	Atorvastatin 5	-	-	-	-	-	-	-	-	-	-	-	-
KCGH-0266	U	69	F	-	+	4.22	-	Amlodipine 5	-	-	-	-	Pravastatin 10	-	-	-	-	-	-	-	-	-	-	-	-
KCGH-0267	U	69	F	-	+	6.3	-	Amlodipine 5	-	-	-	-	Pravastatin 10	-	-	-	-	-	-	-	-	-	-	-	-
KCGH-0268	U	69	F	-	+	10.28	-	Amlodipine 5	-	Candesartan 8	-	-	-	-	-	-	-	-	-	-	-	-	-	-	-
KCGH-0269	R	92	F	-	-	4.82	-	-	-	-	-	-	-	-	-	-	-	-	-	-	-	-	-	-	-
KCGH-0270	U	61	F	+	-	5	-	-	-	-	-	-	-	-	-	-	-	-	-	-	-	-	-	-	-
KCGH-0271	U	58	F	-	+	3.52	-	-	-	-	-	-	-	-	-	-	-	-	-	-	-	-	-	-	-
KCGH-0272	U	58	F	-	+	3.8	-	-	-	-	-	-	-	-	-	-	-	-	-	-	-	-	-	-	-
KCGH-0273	U	59	F	-	+	5.63	+	-	-	-	-	-	-	-	-	-	-	-	-	-	-	-	-	-	-
KCGH-0274	U	63	F	-	-	4.44	-	Amlodipine 5	-	-	-	+	Pitavastatin 2	-	-	-	-	-	-	-	-	+	-	-	-
KCGH-0275	R	80	F	-	+	7.55	-	-	-	Candesartan 2	-	-	-	-	-	-	+	-	-	-	-	-	-	-	-
KCGH-0276	U	60	M	-	+	3.93	-	Nifedipine 40	-	Candesartan 8	-	+	Atorvastatin 5	-	-	+	-	-	-	-	-	-	-	-	-
KCGH-0277	U	60	M	-	+	5.72	-	Nifedipine 40	-	Candesartan 8	-	+	Atorvastatin 5	-	-	+	-	-	-	-	-	-	-	-	-
KCGH-0278	U	58	F	+	-	5.37	-	Amlodipine 5	-	Candesartan 8	-	-	-	-	-	-	-	-	-	-	-	-	-	-	-
KCGH-0279	U	53	M	-	+	3.41	-	-	-	-	-	-	-	-	-	-	-	-	-	-	-	-	-	-	-
KCGH-0280	U	65	F	-	-	4.66	-	-	+	-	-	-	Atorvastatin 5	-	-	-	-	-	-	-	-	-	-	-	-
KCGH-0281	U	70	F	+	-	7.61	-	-	-	-	-	-	-	-	-	-	-	-	-	-	-	-	-	-	-
KCGH-0282	R	67	F	-	-		-	-	-	Candesartan 8	-	-	-	-	-	-	-	-	-	-	-	-	-	-	-
KCGH-0283	U	72	F	-	-	7.22	-	-	-	-	-	-	-	-	-	-	-	-	-	-	-	-	-	-	+
KCGH-0284	R	83	F	-	-	10.86	-	-	-	Valsartan 40	-	-	-	-	-	-	-	-	-	-	-	-	-	-	-
KCGH-0285	U	56	F	+	-	3.87	-	-	-	-	-	-	-	-	-	-	-	-	-	-	-	-	-	-	-
KCGH-0286	U	74	F	-	-	4.2	-	-	-	Telmisartan 40	-	-	Pitavastatin 2	-	-	+	-	-	-	-	-	-	-	-	-
KCGH-0287	U	71	F	-	+	5.85	-	-	-	-	-	-	-	-	-	-	-	-	-	-	-	-	-	-	-
KCGH-0288	U	78	F	-	-	5.22	-	-	-	-	-	-	-	-	-	-	-	-	-	-	-	-	-	-	-
KCGH-0289	U	71	F	-	-	3.46	-	-	-	Telmisartan 40	-	+	-	-	-	-	-	-	-	-	-	-	-	-	-
KCGH-0290	U	57	M	-	+	15.12	+	Cilnidipine 20	-	-	-	-	-	-	-	-	-	-	-	-	-	-	-	-	-
KCGH-0291	U	51	F	-	+	4.48	-	-	-	-	-	-	-	-	-	-	-	-	-	-	-	-	-	-	-
KCGH-0292	U	74	M	-	+	9.76	-	Amlodipine 5	-	Valsartan 80	-	-	Atorvastatin 10	-	-	-	-	-	-	-	-	-	+	-	-
KCGH-0293	R	61	M	-	-	4	-	-	-	-	-	-	-	-	-	-	-	-	-	-	-	-	-	-	-
KCGH-0294	R	27	M	+	+	5.12	-	-	-	-	-	-	-	-	-	-	-	-	-	-	-	-	-	-	-
KCGH-0295	U	68	M	-	+	4.02	-	-	-	-	-	-	-	-	-	-	-	-	-	-	-	-	-	-	-
KCGH-0296	U	72	M	-	+	7.1	-	-	-	-	-	-	-	-	-	-	-	-	-	-	-	-	-	-	-
KCGH-0297	U	63	F	-	+	3.95	-	-	-	-	-	-	Atorvastatin 10	-	-	-	-	-	-	-	-	-	-	-	-
KCGH-0298	U	75	F	-	-	9.72	-	Amlodipine 5	-	Valsartan 80	-	-	-	-	-	+	-	-	-	-	-	-	-	-	-
KCGH-0299	U	59	F	+	-	6.45	-	Amlodipine 5	-	-	-	-	Pitavastatin 2	-	-	-	-	-	-	-	-	-	-	-	-
KCGH-0300	U	69	F	-	-	3.54	-	Amlodipine 5	+	-	-	-	-	-	-	-	-	-	-	-	-	-	-	-	-
KCGH-0301	R	71	F	+	-	5.37	-	-	-	-	-	-	-	+	-	-	-	-	-	-	-	+	-	-	-
KCGH-0302	R	37	F	+	-	9	-	-	-	-	-	-	-	-	-	-	-	-	-	-	-	-	-	-	-
KCGH-0303	U	48	M	-	-	10.48	-	-	-	-	-	-	-	-	-	-	-	-	-	-	-	-	-	-	-
KCGH-0304	U	63	F	-	-	4.39	-	-	-	-	-	-	-	-	-	-	-	-	-	-	-	-	-	-	-
KCGH-0305	U	75	M	-	+	6.64	-	Amlodipine 5	-	Azilsartan 20	-	-	-	-	-	-	-	-	-	-	-	-	-	-	-
KCGH-0306	U	66	F	+	-	14.06	-	Amlodipine 5	-	-	-	-	-	-	-	-	-	-	-	-	-	-	-	-	-
KCGH-0307	U	62	F	-	-	3.73	-	-	-	-	-	-	-	-	-	-	-	-	-	-	-	-	-	-	-
KCGH-0308	U	52	F	+	-	4.3	-	-	-	-	-	-	-	-	-	-	-	-	-	-	-	-	-	-	-
KCGH-0309	U	78	M	+	+	7.81	-	Amlodipine 10	-	Valsartan 80	-	-	Rosuvastatin 2.5	-	-	+	-	-	+	-	-	-	+	-	-
KCGH-0310	U	45	F	-	+	3.63	-	-	-	-	-	-	-	-	-	-	-	-	-	-	-	-	-	-	-
KCGH-0311	U	69	F	-	+	6.36	-	Amlodipine 5	-	Olmesartan 20	-	-	-	-	-	-	-	-	+	-	-	-	-	-	-
KCGH-0312	U	68	F	-	+	7.89	-	Amlodipine 5	-	Olmesartan 20	-	-	-	-	-	-	-	-	+	-	-	-	-	-	-
KCGH-0313	U	74	F	-	-	5.73	-	-	-	-	-	-	Rosuvastatin 2.5	-	-	-	-	-	-	-	-	-	-	-	-
KCGH-0314	U	74	F	-	-	8.26	-	-	-	-	-	-	Rosuvastatin 2.5	-	-	-	-	-	-	-	-	-	-	-	-
KCGH-0315	U	61	M	-	+	6.01	-	Amlodipine 2.5	-	Olmesartan 20	-	-	Simvastatin 5	-	-	-	-	-	-	-	-	-	-	-	-
KCGH-0316	U	80	F	+	-	5.17	-	-	-	Olmesartan 10	-	-	Pitavastatin 2	-	-	-	-	-	-	-	-	-	-	-	-
KCGH-0317	U	79	M	-	-	7.93	-	Amlodipine 5	-	-	-	-	-	-	-	-	-	-	-	-	-	-	-	-	-
KCGH-0318	U	64	M	-	+	3.49	-	Amlodipine 5	-	-	-	-	-	-	-	-	-	-	-	-	-	-	-	-	-
KCGH-0319	U	70	F	-	-	3.96	-	Amlodipine 5	-	-	-	-	Pitavastatin 2	-	-	-	-	-	-	-	-	-	-	-	-
KCGH-0320	U	74	F	+	-	6.65	-	Amlodipine 5	-	-	-	-	Pitavastatin 2	-	+	-	-	-	-	-	-	-	-	-	-
KCGH-0321	U	46	F	-	+	3.96	-	-	-	-	-	-	-	-	-	-	-	-	-	-	-	-	-	-	-
KCGH-0322	U	58	F	+	-	3.31	-	-	-	Losartan	-	+	-	-	-	-	-	-	-	-	-	-	-	-	-
KCGH-0323	U	72	F	-	-	6.41	-	Amlodipine 5	-	-	-	-	-	-	-	-	-	-	-	-	-	-	-	-	-
KCGH-0324	U	38	F	-	-	5	-	-	-	-	-	-	-	-	-	-	-	-	-	-	-	-	-	-	-
KCGH-0325	U	72	F	-	-	7.53	-	-	-	-	-	-	-	-	-	-	-	-	-	-	-	-	-	-	-
KCGH-0326	U	73	F	+	-	3.85	-	Nifedipine 5	-	-	-	-	Atorvastatin 5	-	-	-	-	-	-	-	-	-	-	-	-
KCGH-0327	U	78	F	-	-	6	-	Cilnidipine 10	-	Candesartan 8	-	-	Pravastatin 10	-	-	-	-	-	-	-	-	-	-	-	-
KCGH-0328	U	47	M	-	+	12.73	-	-	-	Valsartan 80	-	-	-	-	-	-	-	-	-	-	-	-	-	-	-
KCGH-0329	U	60	F	+	-	3.03	-	Manidipine 10	-	Candesartan 8	-	-	-	-	-	-	-	-	-	-	-	-	-	-	-
KCGH-0330	U	73	F	-	-	8.96	-	Amlodipine 2.5	-	Candesartan 8	-	-	-	-	-	-	-	-	-	-	-	-	-	-	-
KCGH-0331	U	62	F	-	-	4.36	-	-	-	Valsartan 80	-	-	Fluvastatin 20	-	-	-	-	-	-	-	+	-	-	-	-
KCGH-0332	U	61	F	-	-	6.48	-	-	-	Valsartan 80	-	-	Fluvastatin 20	-	-	-	-	-	-	-	+	-	-	-	-
KCGH-0333	U	67	F	+	-	3.43	-	-	-	-	-	-	-	-	-	-	-	-	-	-	-	-	-	-	-
KCGH-0334	U	57	F	-	-	4.71	-	Amlodipine 5	-	Telmisartan 40	-	-	Atorvastatin 5	-	-	-	-	-	-	-	-	-	-	-	-
KCGH-0335	U	75	F	-	-	4.64	-	-	-	Valsartan 80	-	+	-	-	-	+	-	-	-	-	-	-	-	-	-
KCGH-0336	U	56	M	+	+	7.46	-	-	-	Candesartan 8	-	-	-	-	-	-	-	-	-	-	-	-	-	-	-
KCGH-0337	U	77	F	-	-	8.02	-	-	-	Candesartan 8	-	-	Atorvastatin 10	-	-	-	-	-	-	-	-	+	-	-	-
KCGH-0338	U	77	F	-	-	8.56	-	-	-	Candesartan 8	-	-	Atorvastatin 10	-	-	-	-	-	-	-	-	-	-	-	-
KCGH-0339	U	66	M	-	-	3.2	+	-	-	-	-	-	-	-	-	-	-	-	-	-	-	-	-	-	-
KCGH-0340	U	76	F	-	-	5.09	-	-	-	Candesartan 4	-	-	-	-	-	-	-	-	-	-	-	-	-	-	-
KCGH-0341	U	67	F	-	-	5.12	-	Nifedipine 20	-	Irbesartan 100	-	-	-	-	-	-	-	-	-	-	-	-	-	-	-
KCGH-0342	U	64	F	-	+	3.67	-	Manidipine 20	-	-	-	-	Atorvastatin 10	-	-	-	-	-	-	-	-	-	-	-	-
KCGH-0343	U	65	F	-	+	4.88	-	Manidipine 20	-	-	-	-	Atorvastatin 10	-	-	-	-	-	-	-	-	-	-	-	-
KCGH-0344	U	64	F	-	+	4.71	-	Manidipine 20	-	-	-	-	-	-	-	-	-	-	-	-	-	-	-	-	-
KCGH-0345	U	38	F	-	+	4.98	-	-	-	-	-	-	-	-	-	-	-	-	-	-	-	-	-	-	-
KCGH-0346	U	61	F	+	-	6.29	-	Benidipine 8	-	Olmesartan 20	-	-	Pravastatin 10	-	-	-	-	-	-	-	-	-	-	-	-
KCGH-0347	R	88	F	-	-	7.2	-	-	-	-	-	-	-	-	-	-	-	-	-	-	-	-	-	-	-
KCGH-0348	U	62	F	-	-	5.9	-	-	-	Losartan 25	-	-	-	-	-	-	-	-	-	-	-	-	-	-	-
KCGH-0349	U	49	M	-	+	3.35	-	-	-	-	-	-	-	-	-	-	-	-	-	-	-	-	-	-	-
KCGH-0350	U	49	M	-	+	4.6	-	-	-	-	-	-	-	-	-	-	-	-	-	-	-	-	-	-	-
KCGH-0351	U	74	F	+	-	11.2	-	Amlodipine 5	-	-	-	-	-	-	-	-	-	-	+	-	+	-	-	-	-
KCGH-0352	U	71	F	-	-	3.71	-	Amlodipine 5	+	-	-	-	Pravastatin 5	-	-	+	-	-	-	-	-	-	-	-	-
KCGH-0353	U	58	F	+	+	4.68	-	-	-	-	-	-	-	-	-	-	-	-	-	-	-	-	-	-	-
KCGH-0354	U	56	M	-	+	5.5	-	Cilnidipine 20	-	-	-	-	-	-	-	-	-	-	-	-	-	-	-	-	-
KCGH-0355	U	80	M	-	+	3.85	-	Nifedipine 20	-	Candesartan 4	-	-	-	-	-	-	+	-	-	-	-	-	-	-	-
KCGH-0356	U	62	M	-	+	7.2	-	-	-	-	-	-	-	-	-	-	-	-	-	-	-	-	-	-	-
KCGH-0357	U	64	M	+	+	6.06	-	Amlodipine 5	-	Valsartan 80	-	-	Rosuvastatin 2.5	-	-	+	-	-	-	-	-	-	-	-	-
KCGH-0358	U	70	F	-	-	5.83	-	-	-	Telmisartan 40	-	-	-	-	-	-	-	-	-	-	-	-	-	-	-
KCGH-0359	U	62	F	-	-	2.96	+	-	-	-	-	-	-	-	-	-	-	-	-	-	-	-	-	-	-
KCGH-0360	U	62	F	-	-	5.38	+	-	-	-	-	-	-	-	-	-	-	-	-	-	-	-	-	-	-
KCGH-0361	R	51	M	-	+	4.92	-	-	-	-	-	-	-	-	-	-	-	-	-	-	-	-	-	-	-
KCGH-0362	U	40	F	-	+	4.37	-	-	-	-	-	-	-	-	-	-	-	-	-	-	-	-	-	-	-
KCGH-0363	U	67	M	+	+	7.84	-	-	-	-	-	-	-	-	-	-	-	-	-	-	-	-	-	-	-
KCGH-0364	U	62	M	-	+	4.1	-	-	-	-	-	-	-	-	-	-	-	-	-	-	-	-	-	-	-
KCGH-0365	U	67	F	-	+	7.55	-	-	-	-	-	-	Pravastatin 5	-	-	-	-	-	-	-	-	-	-	-	-
KCGH-0366	U	67	F	-	+	3.67	-	Benidipine 4	-	-	-	+	-	-	-	-	-	-	-	-	-	-	-	-	-
KCGH-0367	R	51	F	-	+	3.7	-	-	-	-	-	-	-	-	-	+	-	-	-	-	-	-	-	-	-
KCGH-0368	R	77	F	-	-	13.53	-	-	-	Valsartan 80	-	-	-	-	-	-	-	-	-	-	-	+	-	-	-
KCGH-0369	U	70	F	-	-	10.18	-	-	-	-	-	-	Pravastatin 10	-	-	-	-	-	-	-	-	-	-	-	-
KCGH-0370	U	70	F	-	-	3.61	-	-	-	-	-	-	Pravastatin 5	-	-	-	-	-	-	-	-	-	-	-	-
KCGH-0371	R	47	M	-	+	3.58	-	Amlodipine 2.5	+	-	-	-	Pravastatin 10	-	-	-	-	-	-	-	-	-	-	-	-
KCGH-0372	U	71	M	-	+	10.45	-	Diltiazem 100	-	Olmesartan 20	-	-	-	-	-	-	+	-	-	-	-	-	-	-	-
KCGH-0373	U	65	M	-	-	4.98	+	-	-	-	-	-	Atorvastatin 10	-	-	+	-	-	-	-	-	-	-	-	-
KCGH-0374	U	70	M	-	+	4.86	-	Amlodipine 2.5	-	Candesartan 8	-	-	-	-	-	-	-	-	-	-	-	-	-	-	-
KCGH-0375	U	68	F	-	-	6.29	-	Amlodipine 5	-	Valsartan 80	-	-	Atorvastatin 10	-	-	-	-	-	-	-	-	-	-	-	-
KCGH-0376	U	68	F	-	-	6.87	-	Amlodipine 5	-	Valsartan 80	-	-	Atorvastatin 10	-	-	-	-	-	-	-	-	-	-	-	-
KCGH-0377	U	47	M	+	+	6.16	-	-	-	-	-	-	-	-	-	-	-	-	-	-	-	-	-	-	-
KCGH-0378	U	72	M	-	-	6.71	-	-	-	-	-	-	-	-	-	-	-	-	-	-	-	-	-	-	-
KCGH-0379	U	43	M	+	+	4.2	-	-	-	-	-	-	-	-	-	-	-	-	-	-	-	-	-	-	-
KCGH-0380	U	64	F	-	+	5.36	-	-	-	-	-	-	-	-	-	-	-	-	-	-	-	-	-	-	-
KCGH-0381	U	52	M	-	+	5.03	-	Amlodipine 5	-	Losartan 50	-	+	-	-	-	-	-	-	-	-	-	-	-	-	-
KCGH-0382	U	64	F	+	+	5.27	-	-	-	-	-	-	Pitavastatin 2	-	-	-	-	-	-	-	-	-	-	-	-
KCGH-0383	U	67	M	-	+	5.34	-	-	-	-	-	-	Rosuvastatin 2.5	-	-	-	-	+	-	-	-	-	-	-	-
KCGH-0384	U	59	M	-	+	9.93	-	Cilnidipine 10	-	Valsartan 80	-	-	Rosuvastatin 2.5	-	-	-	-	-	-	-	-	-	-	-	-
KCGH-0385	U	68	F	-	-	4.67	-	-	-	Telmisartan 20	-	-	Rosuvastatin 5	-	-	-	-	-	-	-	-	-	-	-	-
KCGH-0386	R	58	F	-	+	8.2	-	-	-	-	-	-	-	-	-	-	-	-	-	-	-	-	-	-	-
KCGH-0387	U	53	F	+	-	5.4	-	Azelnidipine 16	-	Olmesartan 20	+	-	-	-	-	-	-	-	-	-	-	-	-	+	-
KCGH-0388	R	70	F	-	-	6.12	-	-	-	-	-	-	Rosuvastatin	-	-	-	-	-	-	-	-	-	-	-	-
KCGH-0389	R	57	M	-	-	9.93	-	-	-	-	-	-	-	-	-	-	-	-	-	-	-	-	-	-	-
KCGH-0390	U	62	F	+	-	5.4	-	-	-	Valsartan 80	-	-	Atorvastatin 10	-	-	-	-	-	-	-	-	-	-	-	-
KCGH-0391	R	45	M	-	-	14.58	-	-	-	-	-	-	-	-	-	-	-	-	-	-	-	-	-	-	-
KCGH-0392	U	59	F	-	-	4.75	-	Benidipine 4	-	-	-	-	-	-	-	-	-	-	-	-	-	-	-	-	-
KCGH-0393	U	50	F	-	+	3.66	-	-	-	-	-	-	-	-	-	-	-	-	-	-	-	-	-	-	-
KCGH-0394	U	65	F	-	-	6.37	-	Amlodipine 5	-	-	-	-	-	-	-	-	-	-	-	-	-	-	-	-	-
KCGH-0395	U	58	F	-	+	3.31	-	-	+	-	-	-	Rosuvastatin 2.5	-	-	-	-	-	-	-	-	-	-	-	-
KCGH-0396	U	58	F	-	+	6.66	-	-	-	-	-	-	Rosuvastatin 2.5	-	-	-	-	-	-	-	-	-	-	-	-
KCGH-0397	U	69	F	-	-	9.87	-	Cilnidipine 20	-	-	-	-	-	-	-	+	-	-	-	-	-	-	-	-	-
KCGH-0398	R	69	M	+	+	5.8	-	-	-	-	-	-	-	-	-	-	-	-	-	-	-	-	-	-	-
KCGH-0399	U	70	M	+	+	3.23	+	-	-	-	-	-	Atorvastatin 10	-	-	-	-	-	-	-	-	-	-	-	-
KCGH-0400	U	69	M	+	+	4	+	-	-	-	-	-	Atorvastatin 10	-	-	-	-	-	-	-	-	-	-	-	-
KCGH-0401	U	69	M	+	+	7.74	+	-	-	-	-	-	-	-	-	-	-	-	-	-	-	-	-	-	-
KCGH-0402	U	67	F	+	+	6.5	+	Amlodipine 5	+	-	-	-	-	-	-	-	-	-	-	-	-	-	-	-	-
KCGH-0403	R	76	F	-	+	3.81	-	Amlodipine 10	-	Irbesartan 100	-	-	Pravastatin 5	-	-	-	-	-	-	-	-	+	-	-	-
KCGH-0404	U	59	F	+	+	8.5	-	Amlodipine 5	-	-	-	-	-	-	-	-	-	-	-	-	-	-	-	-	-
KCGH-0405	U	62	F	-	-	4.48	-	-	-	-	-	-	-	-	-	-	-	-	-	-	-	-	-	-	-
KCGH-0406	U	73	M	-	-	4	-	-	-	-	-	-	-	-	-	-	-	-	-	-	-	-	-	-	-
KCGH-0407	U	56	M	-	+	3.59	-	-	-	-	-	-	-	-	-	-	-	-	-	-	-	-	-	-	-
KCGH-0408	U	71	F	-	-	4.32	-	Amlodipine 2.5	-	-	-	-	Rosuvastatin 2.5	-	-	-	-	-	-	-	-	-	-	-	-
KCGH-0409	R	63	M	-	+	3.03	-	-	-	-	-	-	-	-	-	-	-	-	-	-	-	-	-	-	-
KCGH-0410	U	63	M	-	+	6	+	-	-	-	-	-	Pravastatin 20	-	-	-	-	-	-	-	-	-	-	-	-
KCGH-0411	U	63	M	-	+	9	+	-	-	-	-	-	Pravastatin 20	-	-	-	-	-	-	-	-	-	-	-	-
KCGH-0412	R	30	M	-	+	7.66	-	-	-	-	-	-	-	-	-	-	-	-	-	-	-	-	-	-	-
KCGH-0413	R	63	M	-	-	6	-	Amlodipine	-	Losartan	-	+	-	-	-	+	-	-	-	-	-	-	-	-	-
KCGH-0414	U	63	M	-	+	4.45	-	Amlodipine 10	-	Losartan 100	-	+	-	-	-	+	-	-	-	-	-	-	-	-	-
KCGH-0415	U	62	F	-	+	6.71	-	-	-	-	-	-	-	-	-	-	-	-	-	-	-	-	-	-	-
KCGH-0416	U	28	M	-	+	48	-	-	-	-	-	-	-	-	-	-	-	-	-	-	-	-	-	-	-
KCGH-0417	U	44	M	-	-	5.22	-	Amlodipine 5	-	Telmisartan 60	-	+	-	-	-	-	-	-	-	-	-	+	-	-	-
KCGH-0418	R	63	F	-	+	6.76	-	-	-	-	-	-	-	-	-	-	-	-	-	-	-	-	-	-	-
KCGH-0419	U	65	M	-	+	4.25	-	-	-	-	-	-	-	-	-	-	-	-	-	-	-	-	-	-	-
KCGH-0420	U	67	F	-	+	7.21	-	Amlodipine 2.5	-	Valsartan 20	-	-	Atorvastatin 5	-	-	-	-	-	-	-	-	-	-	-	-
KCGH-0421	R	44	F	-	+	5.18	-	Amlodipine	-	Valsartan	-	-	-	-	-	-	-	-	-	-	-	-	-	-	-
KCGH-0422	R	50	F	-	+	14.26	-	-	-	-	-	-	-	-	-	-	-	-	-	-	-	-	-	-	-
KCGH-0423	U	82	F	-	-	5.86	+	-	-	-	-	-	Pitavastatin 2	+	-	-	-	-	-	-	-	-	-	-	-
KCGH-0424	U	43	F	-	-	4.95	-	-	-	-	-	-	-	-	-	-	-	-	-	-	-	-	-	-	-
KCGH-0425	R	72	F	-	-	5.9	+	-	-	Losartan	-	-	Pravastatin	-	-	-	-	-	-	-	-	-	-	-	-
KCGH-0426	U	62	M	-	+	7.26	-	-	+	-	-	-	-	-	-	-	-	-	-	-	-	-	-	-	-
KCGH-0427	U	62	F	-	+	4.96	-	-	-	-	-	-	Rosuvastatin 2.5	-	-	-	-	-	-	-	-	-	-	-	+
KCGH-0428	U	53	M	-	+	5.47	-	Amlodipine 5	+	-	-	-	Pravastatin 10	-	-	+	-	-	-	-	-	-	-	-	-
KCGH-0429	U	65	M	-	+	23.82	-	-	-	-	-	-	-	-	+	-	-	-	-	-	-	-	+	-	-
KCGH-0430	U	50	F	-	-	3.65	-	-	-	Candesartan 4	-	-	-	-	-	-	-	-	-	-	-	-	-	-	-
KCGH-0431	U	61	F	+	+	8.2	-	-	-	-	-	-	-	-	-	-	-	-	-	-	-	-	-	-	-
KCGH-0432	R	51	M	-	+	5.62	-	Amlodipine 5	-	-	-	-	-	-	-	-	-	-	-	-	-	+	-	-	-
KCGH-0433	R	41	M	-	-	7.41	-	-	-	-	-	-	-	-	-	-	-	-	-	-	-	-	-	-	-
KCGH-0434	U	68	F	-	-	4.29	-	Cilnidipine 20	-	Valsartan 80	-	-	Atorvastatin 10	-	-	-	+	-	-	-	-	-	-	-	-
KCGH-0435	U	52	F	-	-	9.7	-	Amlodipine 5	-	Losartan 50	-	-	-	-	-	-	-	-	-	-	-	-	-	-	-
KCGH-0436	R	76	F	-	-	19.62	-	-	-	-	-	-	-	-	-	-	-	-	-	-	-	-	-	-	-
KCGH-0437	U	70	F	+	+	3.22	-	Azelnidipine 16	-	Olmesartan 20	-	-	-	-	-	-	-	-	-	-	-	-	-	-	-
KCGH-0438	U	61	M	-	+	4.42	-	-	-	-	-	-	Pravastatin 10	-	-	-	-	-	-	-	-	-	-	-	-
KCGH-0439	R	89	F	-	-	7	-	Nifedipine 40	-	-	-	-	-	-	-	-	-	-	-	-	-	-	-	-	-
KCGH-0440	R	67	M	-	-	3	-	-	-	-	-	-	-	-	-	-	-	-	-	-	-	-	-	-	-
KCGH-0441	U	68	M	+	-	10.83	-	-	-	-	-	-	-	-	-	-	-	-	-	-	-	-	-	-	-
KCGH-0442	U	63	F	-	-	6.85	-	Amlodipine 5	-	Candesartan 8	-	-	-	-	-	-	-	-	-	-	-	-	-	-	-
KCGH-0443	U	52	M	-	+	5.75	-	Amlodipine 5	-	-	-	-	-	-	-	-	-	-	-	-	-	-	-	-	-
KCGH-0444	U	63	F	-	-	6.67	-	Benidipine 4	+	-	-	-	-	-	-	+	-	-	-	-	-	-	-	-	-
KCGH-0445	U	63	F	-	-	8.01	-	Benidipine 4	+	-	-	-	-	-	-	+	-	-	-	-	-	-	-	-	-
KCGH-0446	R	56	M	-	+	5.02	-	-	-	-	-	-	-	-	-	-	-	-	-	-	-	-	-	-	-
KCGH-0447	U	63	F	-	-	4.44	-	Amlodipine 5	-	Valsartan 80	-	-	-	-	-	-	-	-	-	-	-	-	-	-	-
KCGH-0448	U	48	M	-	-	7.27	-	-	-	-	-	-	-	-	-	-	-	-	-	-	-	-	-	-	-
KCGH-0449	U	59	F	+	+	4.8	-	Amlodipine 10	-	Telmisartan 40	-	-	-	-	-	-	-	-	-	-	-	-	-	-	-
KCGH-0450	U	66	F	-	-	15.89	-	Nifedipine 20	-	-	-	-	-	-	-	-	-	-	-	-	-	-	+	-	-
KCGH-0451	U	60	M	-	+	7.4	-	-	-	Valsartan 80	-	-	-	-	-	-	-	-	-	-	-	-	-	-	-
KCGH-0452	U	72	F	-	+	5.12	-	-	-	-	-	-	-	-	-	-	-	-	-	-	-	-	-	-	-
KCGH-0453	U	72	F	-	+	5.32	-	-	-	-	-	-	-	-	-	-	-	-	-	-	-	-	-	-	-
KCGH-0454	R	79	F	-	-	8.78	-	-	-	-	-	-	-	-	-	-	-	-	-	-	-	-	-	-	-
KCGH-0455	U	77	F	-	+	3.81	-	-	-	-	-	-	-	-	+	-	-	-	-	-	-	-	-	-	-
KCGH-0456	U	77	F	-	+	10.99	-	-	-	-	-	-	-	-	+	-	-	-	-	-	-	-	-	-	-
KCGH-0457	U	68	F	-	-	4.36	-	-	+	-	-	+	Rosuvastatin 2.5	-	-	-	-	-	-	-	-	-	-	-	-
KCGH-0458	U	71	F	-	-	4.39	-	-	-	Telmisartan 20	-	-	Fluvastatin 20	-	-	-	-	-	-	-	-	-	-	-	-
KCGH-0459	U	62	F	-	-	4.88	-	Cilnidipine 20+Nifedipine 60	+	-	-	-	-	-	-	+	-	-	-	-	-	-	-	-	-
KCGH-0460	U	67	M	+	+	4.59	-	Amlodipine 5	-	Valsartan 80	-	-	-	-	-	-	-	-	-	-	-	-	-	-	-
KCGH-0461	U	67	M	+	+	5.66	-	Amlodipine 5	-	Valsartan 80	-	-	-	-	-	-	-	-	-	-	-	-	-	-	-
KCGH-0462	U	67	F	-	-	4.5	-	-	-	Candesartan 2	-	-	-	-	-	-	-	-	-	-	-	-	-	-	-
KCGH-0463	R	47	F	-	+	7.15	-	-	-	-	-	-	-	-	+	-	-	-	-	-	-	-	+	-	-
KCGH-0464	R	39	F	-	-	5.05	-	-	-	-	-	-	-	-	-	-	-	-	-	-	-	-	-	-	-
KCGH-0465	R	84	F	-	-	5.05	-	Nifedipine 20	-	-	-	-	-	-	-	-	-	-	-	-	-	-	-	-	-
KCGH-0466	U	55	F	+	-	3.78	-	-	-	-	-	-	-	-	-	-	-	-	-	-	-	-	-	-	-
KCGH-0467	U	55	F	+	-	4.36	-	-	-	-	-	-	-	-	-	-	-	-	-	-	-	-	-	-	-
KCGH-0468	U	63	F	-	-	5.12	-	-	-	-	-	-	-	-	-	-	-	-	-	-	-	-	-	-	-
KCGH-0469	R	69	F	-	-		+	Nifedipine 10+Amlodipine 10	-	Olmesartan 40	-	-	Atorvastatin 5	-	-	+	-	-	-	-	-	-	-	-	-
KCGH-0470	U	55	F	-	-	6.8	-	Amlodipine 5	-	Azilsartan 20	-	+	Rosuvastatin 5	-	-	-	-	-	-	-	-	-	-	-	-
KCGH-0471	U	49	M	-	+	4.1	-	-	-	-	-	-	-	-	-	-	-	-	-	-	-	-	-	-	-
KCGH-0472	U	62	F	-	+	4.8	-	Amlodipine 5	-	-	-	-	Atorvastatin 10	-	-	-	-	-	-	-	-	-	-	-	-
KCGH-0473	R	41	M	-	+	5.14	-	-	-	-	-	-	-	-	-	-	-	-	-	-	-	-	-	-	-
KCGH-0474	U	80	F	-	-	3.98	-	-	-	-	-	-	-	-	+	-	-	-	-	-	-	-	-	-	-
KCGH-0475	U	80	F	-	-	4.08	-	-	-	-	-	-	-	-	+	-	-	-	-	-	-	-	-	-	-
KCGH-0476	U	45	M	-	+	10.11	-	-	-	-	-	-	-	-	-	-	-	-	-	-	-	-	-	-	-
KCGH-0477	U	59	M	-	+	3.7	-	Amlodipine 5	-	Olmesartan 20	-	-	Atorvastatin 10	-	-	-	-	-	-	-	-	-	-	-	-
KCGH-0478	U	60	F	-	-	4.87	-	Diltiazem 200	-	-	-	-	-	-	-	-	-	-	-	-	-	-	-	-	-
KCGH-0479	U	68	F	-	-	5.72	-	-	-	-	-	-	Pitavastatin 1	-	-	+	-	-	-	-	-	-	-	-	-
KCGH-0480	U	72	F	-	-	5.61	-	-	-	Candesartan 8	-	-	Rosuvastatin 2.5	-	-	-	-	-	-	-	-	-	-	-	-
KCGH-0481	R	62	M	-	+	15.97	-	-	-	-	-	-	-	-	-	-	-	-	-	-	-	-	-	-	-
KCGH-0482	U	73	F	-	-	6.38	-	-	-	-	-	-	-	-	-	-	-	-	-	-	-	-	-	-	-
KCGH-0483	R	48	F	-	+	4.28	-	-	-	-	-	-	-	-	-	-	-	-	-	-	-	-	-	-	-
KCGH-0484	U	34	F	-	-	4.13	-	Nifedipine 20	-	-	-	-	-	-	-	-	-	-	-	-	-	-	-	-	-
KCGH-0485	R	85	F	+	-	10.88	-	-	-	-	-	-	-	-	-	-	-	-	-	-	-	-	-	-	-
KCGH-0486	U	65	F	-	-	3.33	-	Amlodipine 2.5	-	-	-	-	-	-	-	-	-	-	-	-	-	-	-	-	-
KCGH-0487	U	76	M	-	+	4.1	-	-	-	-	-	-	-	-	-	-	-	-	-	-	-	-	-	-	-
KCGH-0488	U	50	M	-	-	20.69	-	Benidipine 4	-	-	-	-	Atorvastatin 10	-	-	-	-	-	-	-	-	-	-	-	-
KCGH-0489	U	71	F	-	-	3.65	-	Nifedipine 40+Cilnidipine 10	-	Telmisartan 40	-	-	-	-	-	-	-	-	-	-	-	-	-	+	-
KCGH-0490	U	39	F	-	-	3.6	-	-	-	-	-	-	-	-	-	-	-	-	-	-	-	-	-	-	-
KCGH-0491	U	60	F	-	+	8.15	-	-	-	Valsartan 80	-	-	-	-	-	-	-	-	-	-	-	-	-	-	-
KCGH-0492	U	50	M	-	-	14	-	Benidipine 4	-	Valsartan 160	-	-	-	-	-	-	-	-	-	-	-	-	-	-	-
KCGH-0493	U	55	F	-	-	6.04	-	Amlodipine 10	-	Olmesartan 40	-	-	-	-	-	+	-	-	-	-	-	-	-	-	-
KCGH-0494	U	56	M	-	+	3.7	-	Nifedipine 40	-	-	-	-	Pitavastatin 4	-	-	-	-	-	-	+	-	-	-	-	-
KCGH-0495	U	46	F	-	-	5.22	-	-	-	Candesartan 8	-	-	-	-	-	-	-	-	-	-	-	-	-	-	-
KCGH-0496	U	68	F	+	+	9.07	-	Nifedipine 5	-	-	-	-	Simvastatin 5	-	-	+	-	-	-	-	-	-	-	-	-
KCGH-0497	R	69	F	+	+	8.85	-	-	-	-	-	-	Pitavastatin 1	-	-	-	-	-	-	+	-	-	-	+	-
KCGH-0498	U	71	F	+	-	5.32	-	Benidipine 2	-	-	-	-	Pitavastatin 1	-	-	+	-	-	-	-	-	-	-	-	-
KCGH-0499	R	77	F	-	-	7.7	-	-	-	-	-	-	-	-	-	-	-	-	-	-	-	-	-	-	-
KCGH-0500	U	39	M	+	+	3.94	-	-	-	-	-	-	-	-	-	-	-	-	-	-	-	-	-	-	-
KCGH-0501	R	45	M	-	+	10.56	-	-	-	-	-	-	-	-	-	-	-	-	-	-	-	-	-	-	-
KCGH-0502	R	65	F	-	+	4.88	-	-	-	Valsartan 80	-	-	-	-	-	-	-	-	-	-	-	-	-	-	-
KCGH-0503	U	66	F	-	+	10.36	+	Nifedipine 20	-	Valsartan	-	-	Atorvastatin 10	-	-	-	-	-	+	-	-	-	-	-	-
KCGH-0504	U	69	M	+	+	2.97	-	Nifedipine 40+Amlodipine 7.5	-	Candesartan 8	-	-	-	-	-	-	-	-	-	-	-	-	-	-	-
KCGH-0505	U	73	F	-	-	5.01	-	Benidipine 2	-	Telmisartan 20	-	-	Rosuvastatin 2.5	-	-	-	-	-	+	-	-	-	-	-	-
KCGH-0506	R	67	F	-	-	2.06	-	Amlodipine 2.5	-	-	-	-	Pravastatin 5	-	-	-	-	-	-	-	-	-	-	-	-
KCGH-0507	U	67	F	-	-	4	+	Amlodipine 2.5	-	-	-	-	Pravastatin 5	-	-	-	-	-	-	-	-	-	-	-	-
KCGH-0508	U	65	F	+	-	5.89	-	Amlodipine 7.5	-	-	-	-	Atorvastatin 5	-	-	-	-	-	-	-	-	-	-	-	-
KCGH-0509	U	69	M	+	-	38.94	-	Amlodipine 5	-	Telmisartan 40	-	-	-	-	-	-	-	-	-	-	-	-	-	-	-
KCGH-0510	U	51	M	-	+	3.71	-	-	-	-	-	-	-	-	-	+	-	-	-	-	-	-	-	-	-
KCGH-0511	U	69	F	-	-	6.37	-	-	-	-	-	-	-	-	-	-	-	-	-	-	-	-	-	-	-
KCGH-0512	R	84	F	-	-	9.13	-	Amlodipine	-	Olmesartan	-	-	-	-	-	-	-	-	-	-	-	-	-	-	-
KCGH-0513	R	32	M	-	-	6.43	-	-	-	-	-	-	-	-	-	-	-	-	-	-	-	-	-	-	-
KCGH-0514	U	55	F	+	-	4.23	-	Nifedipine 40	-	Telmisartan 40	-	-	-	-	-	-	-	-	-	-	-	-	-	-	-
KCGH-0515	U	66	F	-	-	5.45	-	-	-	Candesartan 8	-	-	-	-	-	+	-	-	-	-	-	-	-	-	-
KCGH-0516	R	74	M	-	+	8	-	Amlodipine 2.5	-	Candesartan 8	-	-	-	-	-	-	-	-	-	-	-	-	-	-	-
KCGH-0517	U	71	F	-	-	7.65	-	Manidipine 20	-	Losartan 50	-	-	-	-	-	+	-	-	-	-	-	-	-	-	-
KCGH-0518	U	71	F	-	+	7.5	-	-	-	-	-	-	-	-	-	-	-	-	-	-	-	-	-	-	-
KCGH-0519	R	74	F	-	-	7.46	-	Amlodipine 5	-	-	-	-	Atorvastatin 5	-	-	-	-	-	-	-	-	-	-	-	-
KCGH-0520	U	55	M	-	+	14.16	-	Nifedipine 10	-	Valsartan 20	-	-	-	-	-	-	-	-	+	-	-	-	-	-	-
KCGH-0521	R	45	F	-	-	8.3	-	-	-	-	-	-	-	-	-	-	-	-	-	-	-	-	-	-	-
KCGH-0522	R	61	M	-	+	7.35	-	-	-	-	-	-	-	-	-	-	-	-	-	-	-	-	-	-	-
KCGH-0523	U	62	M	-	+	4.35	-	Amlodipine 5	-	-	-	-	-	-	-	-	-	-	-	-	-	-	-	-	-
KCGH-0524	U	51	F	-	-	6.59	-	Amlodipine 5	-	Candesartan 8	-	-	-	-	-	+	-	-	-	-	-	-	-	-	-
KCGH-0525	U	68	F	+	-	5.63	-	Azelnidipine 16	-	Olmesartan 30	-	+	Atorvastatin 10	-	-	-	-	+	-	-	-	-	-	-	-
KCGH-0526	U	64	F	-	+	3.95	-	-	-	-	-	-	-	-	-	-	-	-	-	-	-	-	-	-	-
KCGH-0527	U	75	F	-	-	21.17	+	-	-	-	-	-	-	+	-	-	-	-	-	-	-	-	-	-	-
KCGH-0528	U	57	F	-	+	4.86	-	-	-	-	-	-	Pitavastatin 1	-	-	-	-	-	-	-	-	-	-	-	-
KCGH-0529	U	50	M	-	+	7.64	-	Amlodipine 10	-	Olmesartan 40	-	+	Rosuvastatin 5	-	-	+	-	-	+	+	-	-	-	-	-
KCGH-0530	U	68	F	+	-	7.68	-	Cilnidipine 10	-	-	-	-	Rosuvastatin 2.5	-	-	-	-	-	-	-	-	-	-	-	-
KCGH-0531	R	45	M	+	-	1.5	-	-	-	-	-	-	-	-	-	-	-	-	-	-	-	-	-	-	-
KCGH-0532	U	59	M	-	+	7.02	-	-	-	-	-	-	-	-	-	-	+	-	+	-	+	-	-	-	-
KCGH-0533	U	71	M	-	+	5.96	-	Amlodipine 5	-	-	-	-	Atorvastatin 5	-	-	-	-	-	-	-	-	-	-	-	-
KCGH-0534	U	65	F	+	-	8.84	-	Amlodipine 10	+	-	-	-	Pravastatin 10	-	-	-	-	-	-	-	-	-	-	-	-
KCGH-0535	U	66	M	-	+	8.04	-	-	-	Irbesartan 100	-	-	-	+	-	-	-	-	-	-	-	-	-	-	-
KCGH-0536	U	69	F	-	-	3.83	-	Amlodipine 5	-	Olmesartan 10	-	-	Atorvastatin 10	-	-	-	-	-	-	-	-	-	-	-	-
KCGH-0537	U	73	F	-	-	11.02	-	Amlodipine 5	-	-	-	-	-	-	-	-	-	-	-	-	-	-	-	-	-
KCGH-0538	U	60	M	+	+	5.28	-	-	-	Candesartan 8	-	+	-	-	-	+	-	-	-	-	-	-	-	-	-
KCGH-0539	R	50	M	-	+	6	-	-	-	-	-	-	-	-	-	-	-	-	-	-	-	-	-	-	-
KCGH-0540	U	44	M	-	-	6.43	-	-	-	-	-	-	-	+	-	-	-	-	-	-	-	-	-	-	-
KCGH-0541	U	51	F	-	-	5.29	-	Amlodipine 2.5	-	-	-	-	-	-	-	-	-	-	-	-	-	-	-	-	-
KCGH-0542	R	85	F	-	-	10.96	-	-	-	-	-	-	-	-	-	-	-	-	-	-	-	-	-	-	-
KCGH-0543	U	85	F	-	-	5.57	+	-	-	-	-	-	-	-	-	-	-	-	-	-	-	-	-	-	-
KCGH-0544	U	77	F	-	-	5.37	-	Amlodipine 5	-	-	-	-	-	-	-	-	-	-	-	-	-	-	-	-	-
KCGH-0545	U	71	F	-	-	4.61	-	Amlodipine 5	-	-	-	-	-	-	-	-	-	-	-	-	-	-	-	-	-
KCGH-0546	U	48	M	-	+	8.02	-	-	-	-	-	-	-	-	-	-	-	-	-	-	-	-	-	-	-
KCGH-0547	R	50	M	-	-	7.8	-	-	-	-	-	-	-	-	-	-	-	-	-	-	-	-	-	-	-
KCGH-0548	R	61	F	-	+	7.31	-	-	-	-	-	-	-	-	-	-	-	-	-	-	-	-	-	-	-
KCGH-0549	U	46	F	+	-	4.56	-	-	-	-	-	-	-	-	-	-	-	-	-	-	-	-	-	-	-
KCGH-0550	R	63	F	-	-	6.54	-	-	-	-	-	-	-	-	-	-	-	-	-	-	-	-	-	-	-
KCGH-0551	U	41	M	-	+	5.8	-	-	-	-	-	-	-	-	-	-	-	-	-	-	-	+	-	-	-
KCGH-0552	R	60	F	-	-		-	-	-	-	-	-	-	-	-	-	-	-	-	-	-	-	-	+	-
KCGH-0553	R	44	F	-	+	5.87	-	-	-	-	-	-	-	-	-	-	-	-	-	-	-	-	-	-	-
KCGH-0554	R	79	M	+	+	5.23	-	-	-	-	-	-	-	-	-	+	+	-	-	-	-	-	-	-	-
KCGH-0555	R	54	F	-	+	15.23	-	-	-	-	-	-	-	-	-	-	-	-	-	-	-	-	-	-	-
KCGH-0556	R	61	M	-	+	6.47	-	-	-	-	-	-	-	+	-	-	-	-	-	-	-	-	-	-	-
KCGH-0557	U	62	F	-	-	4.53	-	Amlodipine 2.5	-	-	-	-	-	-	-	-	-	-	-	-	-	-	-	-	-
KCGH-0558	U	38	F	+	+	5.23	-	-	-	-	-	-	-	-	-	-	-	-	-	-	-	-	-	-	-
KCGH-0559	R	53	F	-	+	21.96	-	Amlodipine 5	-	-	-	-	Atorvastatin 10	-	+	-	-	-	-	-	-	-	+	-	-
KCGH-0560	U	63	F	-	-	5.81	-	-	-	Telmisartan 20	-	-	-	-	-	-	-	-	-	-	-	-	-	-	+
KCGH-0561	U	62	M	-	+	6.33	-	Cilnidipine 10	-	Telmisartan 40	-	-	Rosuvastatin 2.5	-	-	-	-	-	-	-	-	-	-	-	-
KCGH-0562	R	42	M	-	+	10.81	-	-	-	-	-	-	-	-	-	-	-	-	-	-	-	-	-	-	-
KCGH-0563	U	69	F	-	+	6.38	-	Amlodipine 5	-	Candesartan 8	-	-	-	-	+	-	-	-	-	-	-	-	-	-	-
KCGH-0564	R	42	F	-	+	3.5	-	-	-	-	-	-	-	-	-	-	-	-	-	-	-	-	-	-	-
KCGH-0565	U	66	F	+	-	5.7	-	-	-	-	-	-	-	-	-	-	-	-	-	-	-	-	-	-	-
KCGH-0566	R	69	F	-	-	5.06	-	-	-	-	-	-	Simvastatin 10	-	-	-	-	-	-	-	-	-	-	-	-
KCGH-0567	R	49	F	-	+	7.21	-	-	-	-	-	-	-	-	-	-	-	-	-	-	-	-	-	-	-
KCGH-0568	U	65	F	-	-	5.35	-	Amlodipine 5	-	Telmisartan 40	-	-	-	-	-	-	-	-	-	-	-	-	-	-	-
KCGH-0569	R	53	F	-	-	4.62	-	-	-	Candesartan 4	-	-	-	-	-	-	-	-	-	-	-	-	-	-	-
KCGH-0570	U	57	F	-	+	4.16	-	-	-	-	-	-	-	-	-	-	-	-	-	-	-	-	-	-	-
KCGH-0571	U	48	F	-	-	4.22	-	-	-	Telmisartan 40	-	-	-	-	-	-	-	-	-	-	-	-	-	-	-
KCGH-0572	U	70	M	-	+	9.02	-	-	-	-	-	-	-	-	-	+	-	-	-	-	-	-	-	-	-
KCGH-0573	U	75	M	-	-	5.93	-	-	-	-	-	-	-	-	-	-	-	-	-	-	-	-	-	-	-
KCGH-0574	R	77	F	-	-	12.98	-	Amlodipine 2.5	-	Telmisartan 40	-	-	-	-	-	-	-	-	-	-	-	-	-	-	-
KCGH-0575	U	77	F	-	-	4.18	+	Amlodipine 2.5	-	Telmisartan 40	-	-	-	-	-	-	-	-	-	-	-	-	-	-	-
KCGH-0576	U	72	M	+	-	11.38	-	Amlodipine 5	-	-	-	-	-	-	-	-	-	-	-	-	-	-	-	-	-
KCGH-0577	U	62	M	-	+	4.78	-	-	-	Olmesartan 10	-	-	Rosuvastatin 2.5	-	-	-	-	-	-	-	-	-	-	-	-
KCGH-0578	U	48	M	-	+	14.52	-	-	-	-	-	-	-	-	-	-	-	-	-	-	-	-	-	-	-
KCGH-0579	U	73	M	-	+	7.18	-	Benidipine 8	-	Telmisartan 20	-	-	-	+	-	-	+	-	-	-	-	-	-	-	-
KCGH-0580	R	63	M	-	-	4.49	-	-	-	Telmisartan 80	-	+	Rosuvastatin 2.5	-	-	-	-	-	-	-	-	-	-	-	-
KCGH-0581	U	55	F	+	+	3.21	-	-	-	-	-	-	-	-	-	-	-	-	-	-	-	-	-	-	-
KCGH-0582	U	53	M	-	-	6.17	-	-	-	-	-	-	-	-	-	-	-	-	-	-	-	-	-	-	-
KCGH-0583	U	64	M	-	+	5.64	-	-	-	-	-	-	-	-	-	-	-	-	-	-	-	-	-	-	-
KCGH-0584	U	54	F	+	-	5.24	-	-	-	-	-	-	-	-	-	-	-	-	-	-	-	-	-	-	-
KCGH-0585	R	36	M	-	+	3.14	-	-	-	-	-	-	-	-	-	-	-	-	-	-	-	-	-	-	-
KCGH-0586	U	71	F	-	-	9.66	-	-	-	-	-	-	-	-	-	+	-	-	-	-	-	-	-	-	-
KCGH-0587	U	58	F	-	+	6.65	-	-	-	-	-	-	Atorvastatin 10	+	-	-	-	-	-	-	-	-	-	-	-
KCGH-0588	R	50	F	-	+	2.48	-	-	-	-	-	-	-	-	-	-	-	-	-	-	-	-	-	-	-
KCGH-0589	U	68	F	-	-	4.66	-	Amlodipine 2.5	-	-	-	-	-	-	-	-	-	-	-	-	-	-	-	-	-
KCGH-0590	R	45	M	+	+	6.18	-	-	-	-	-	-	-	-	-	-	-	-	-	-	-	-	-	-	-
KCGH-0591	U	57	F	-	-	5.05	-	-	-	-	-	-	-	-	-	-	-	-	-	-	-	-	-	-	-
KCGH-0592	U	74	F	+	-	3.65	-	Amlodipine 5	-	Candesartan 8	-	-	Pravastatin 5	-	-	-	-	-	-	-	-	-	-	-	-
KCGH-0593	R	64	F	-	+	9.12	-	-	-	-	-	-	-	-	-	-	-	-	-	-	-	-	-	-	-
KCGH-0594	U	69	F	-	-	3.7	-	-	-	-	-	-	-	-	-	-	-	-	-	-	-	-	-	-	-
KCGH-0595	U	64	M	-	-	3.82	-	Amlodipine 5	-	-	-	-	Rosuvastatin 2.5	-	-	-	-	-	-	-	-	-	-	-	-
KCGH-0596	R	78	F	+	+	6.17	-	-	-	-	-	+	-	-	-	+	-	-	-	-	-	-	-	-	-
KCGH-0597	U	78	F	+	+	4.1	+	-	-	-	-	+	-	-	-	+	-	-	-	-	-	-	-	-	-
KCGH-0598	U	78	F	+	+	5.42	+	-	-	-	-	+	-	-	-	+	-	-	-	-	-	-	-	-	-
KCGH-0599	U	78	F	+	+	5.72	+	-	-	-	-	+	-	-	-	+	-	-	-	-	-	-	-	-	-
KCGH-0600	U	54	F	+	-	2.98	+	-	-	-	-	-	-	-	-	-	-	-	-	-	-	-	-	-	-
KCGH-0601	U	70	F	-	-	4.48	-	-	-	Olmesartan 20	-	-	-	-	-	-	-	-	-	-	-	-	-	-	-
KCGH-0602	R	46	F	-	+	5.34	-	-	-	-	-	-	-	-	+	-	-	-	-	-	-	-	+	-	-
KCGH-0603	U	63	F	-	-	17.53	-	Nifedipine 20	-	Olmesartan 20	-	-	Pitavastatin 2	-	-	-	-	-	-	-	-	-	-	-	-
KCGH-0604	U	63	F	-	-	5.14	-	-	-	Telmisartan 20	-	-	-	-	-	-	-	-	-	-	-	-	-	-	-
KCGH-0605	U	51	M	+	+	5.54	-	-	-	-	-	-	-	-	-	-	-	-	-	-	-	-	-	-	-
KCGH-0606	U	72	M	-	+	4.71	-	Amlodipine 5	-	-	-	-	-	-	-	-	-	-	+	-	-	-	-	-	-
KCGH-0607	U	73	M	+	-	10.3	-	Amlodipine 5	-	Telmisartan 40	-	-	-	-	-	-	-	-	-	-	-	-	-	-	-
KCGH-0608	U	59	F	-	-	25.54	-	-	-	-	-	-	-	-	-	-	-	-	-	-	-	-	-	-	-
KCGH-0609	U	75	M	-	-	6.48	-	-	-	-	-	-	-	-	-	-	-	-	-	-	-	-	-	-	-
KCGH-0610	U	57	F	-	-	3.64	-	-	-	-	-	-	-	-	-	-	-	-	-	-	-	-	-	-	-
KCGH-0611	U	63	M	+	-	7.04	-	Amlodipine 5	-	Losartan 25	-	-	-	-	-	-	-	-	-	-	-	-	-	-	-
KCGH-0612	U	64	M	+	-	3.21	-	-	-	Losartan 50	-	-	-	-	-	-	-	-	-	-	-	-	-	-	-
KCGH-0613	U	50	F	-	+	3.82	-	-	-	-	-	-	-	-	-	-	-	-	-	-	-	-	-	-	-
KCGH-0614	U	70	F	+	+	3.94	-	Amlodipine 5 + Nifedipine 10	-	-	-	-	-	-	-	+	-	-	-	-	-	-	-	-	-
KCGH-0615	U	65	F	-	+	7.4	-	-	-	Olmesartan 40	-	-	-	-	-	-	-	-	-	-	-	-	-	-	-
KCGH-0616	U	58	M	-	+	7.08	-	Amlodipine 5	-	-	-	-	-	-	-	-	-	-	-	-	-	-	-	-	-
KCGH-0617	U	65	F	+	+	7.43	-	Amlodipine 5	-	Olmesartan 20	-	-	-	-	-	-	-	-	-	-	-	-	-	-	-
KCGH-0618	U	48	M	+	-	7.06	-	-	-	-	-	-	-	-	-	-	-	-	-	-	-	-	-	-	-
KCGH-0619	R	45	F	-	+	7.09	-	-	-	Olmesartan 20	-	-	-	-	-	+	-	-	-	-	-	-	-	-	-
KCGH-0620	R	51	M	-	+	11.14	-	-	-	-	-	-	-	-	-	-	-	-	-	-	-	-	-	-	-
KCGH-0621	U	69	F	-	-	5.98	-	-	-	Valsartan 80	-	-	Atorvastatin 5	-	-	-	-	-	-	-	-	-	-	-	-
KCGH-0622	U	69	F	-	-	8.89	-	-	-	Valsartan 80	-	-	Atorvastatin 5	-	-	-	-	-	-	-	-	-	-	-	-
KCGH-0623	U	45	F	-	-	3.11	+	Azelnidipine 16	-	Olmesartan 20	-	-	Pitavastatin 1	-	-	-	-	-	-	-	-	-	-	-	-
KCGH-0624	R	62	M	-	+	7	-	-	-	-	-	-	-	-	-	-	-	-	-	-	-	-	-	+	-
KCGH-0625	U	45	F	-	+	4.35	-	-	-	-	-	-	-	-	-	-	-	-	-	-	-	-	-	-	-
KCGH-0626	U	70	F	-	-	5.27	-	Amlodipine 5	-	Valsartan 80	-	-	-	+	-	-	-	-	-	-	-	-	-	-	-
KCGH-0627	U	57	M	-	+	4.16	-	-	-	Valsartan 40	-	-	-	-	-	-	-	-	-	-	-	-	-	-	-
KCGH-0628	U	57	M	-	+	5.37	-	-	-	Valsartan 40	-	-	-	-	-	-	-	-	-	-	-	-	-	-	-
KCGH-0629	R	71	M	-	+	7.6	+	-	-	-	-	-	-	-	-	-	-	-	-	-	-	-	-	-	-
KCGH-0630	R	66	F	-	-	3.44	-	-	-	-	-	-	Rosuvastatin	-	-	-	-	-	-	-	-	-	-	-	-
KCGH-0631	U	50	F	+	-	3.61	-	-	-	-	-	-	-	-	-	-	-	-	-	-	-	-	-	-	-
KCGH-0632	U	50	F	+	-	4.18	-	-	-	-	-	-	-	-	-	-	-	-	-	-	-	-	-	-	-
KCGH-0633	U	60	M	-	+	5.1	-	-	-	-	-	-	-	-	-	-	-	-	-	-	-	-	-	-	-
KCGH-0634	U	49	M	+	+	3	-	-	-	-	-	-	-	-	-	-	-	-	-	-	-	-	-	-	-
KCGH-0635	U	73	F	-	-	5.36	-	Amlodipine 2.5	-	Losartan 50	-	-	-	-	-	-	-	-	-	-	-	-	-	-	-
KCGH-0636	U	68	M	-	-	5.75	-	-	-	Losartan 50	-	-	-	-	-	-	-	-	-	-	-	-	-	-	-
KCGH-0637	U	68	F	-	-	28.94	-	-	-	Candesartan 4	-	-	-	-	-	-	-	-	-	-	-	-	-	-	-
KCGH-0638	U	76	F	+	+	4.71	-	-	-	-	-	-	Rosuvastatin 2.5	-	-	-	-	-	-	-	-	-	-	-	-
KCGH-0639	U	65	M	-	+	5.37	-	Amlodipine 5 + Nifedipine 80	-	Olmesartan 40	-	-	-	-	-	-	-	-	-	-	-	-	-	-	-
KCGH-0640	U	68	M	-	+	10.27	-	-	-	-	-	-	-	-	-	-	-	-	-	-	-	-	-	-	-
KCGH-0641	U	51	F	-	-	7.44	-	-	+	-	-	-	Rosuvastatin	-	-	-	-	-	-	-	-	-	-	-	-
KCGH-0642	U	59	F	-	-	6.98	-	-	-	-	-	-	-	-	-	-	-	-	-	-	-	-	-	-	-
KCGH-0643	U	57	M	-	+	3.81	-	-	-	-	-	-	Rosuvastatin 5	-	+	-	-	-	-	-	-	-	-	-	-
KCGH-0644	U	42	F	+	-	9.32	-	Cilnidipine 10	-	-	-	-	-	-	-	-	-	-	-	-	-	-	-	-	-
KCGH-0645	U	42	F	+	-	5.61	-	Cilnidipine 5	-	-	-	-	-	-	-	-	-	-	-	-	-	-	-	-	-
KCGH-0646	U	71	F	+	-	4.97	-	-	-	Valsartan 80	-	-	Rosuvastatin 2.5	-	-	-	-	-	-	-	-	-	-	-	-
KCGH-0647	U	64	F	-	-	6.18	-	-	-	Telmisartan 40	-	-	-	-	-	-	-	-	-	-	-	-	-	-	-
KCGH-0648	R	67	F	-	-	3.05	-	-	-	-	-	-	-	-	-	-	-	-	-	-	-	-	-	-	-
KCGH-0649	U	51	F	+	+	4.1	-	-	-	-	-	-	-	-	-	-	-	-	-	-	-	-	-	-	-
KCGH-0650	U	63	M	-	-	4.96	-	-	-	-	-	-	-	-	-	-	-	-	-	-	-	-	-	-	-
KCGH-0651	U	75	F	-	+	3.95	-	-	-	-	-	-	-	-	-	-	-	-	-	-	-	-	-	-	-
KCGH-0652	U	67	F	-	+	3.22	-	Benidipine 4	-	Valsartan 160	-	-	-	+	-	-	-	-	-	-	-	+	-	-	-
KCGH-0653	U	67	F	-	+	4.28	-	Benidipine 4	-	Valsartan 160	-	-	-	+	-	-	-	-	-	-	-	+	-	-	-
KCGH-0654	U	67	F	-	+	7.92	-	Benidipine 4	-	Valsartan 160	-	-	-	+	-	-	-	-	-	-	-	-	-	-	-
KCGH-0655	U	64	F	+	-	4.62	-	-	-	-	-	-	-	-	-	-	-	-	-	-	-	-	-	-	-
KCGH-0656	R	60	F	-	-	3.83	-	-	-	Telmisartan 40	-	-	-	-	-	-	-	-	-	-	-	-	-	-	-
KCGH-0657	U	68	F	+	-	4.64	-	Amlodipine 5	-	Valsartan 80	-	-	-	-	-	-	-	-	-	-	-	-	-	-	-
KCGH-0658	U	54	M	-	+	7.15	-	Diltiazem 100	-	-	-	-	-	-	-	+	-	-	-	-	-	-	-	-	-
KCGH-0659	U	53	F	+	+	7	-	-	-	-	-	-	-	-	-	-	-	-	-	-	-	-	-	-	-
KCGH-0660	U	62	F	-	+	4.93	-	Amlodipine 5	-	-	-	-	-	-	-	-	-	-	-	-	-	-	-	-	-
KCGH-0661	U	66	F	-	-	4.47	-	-	-	Valsartan 80	-	+	Rosuvastatin 2.5	-	-	+	-	-	-	-	-	-	-	-	-
KCGH-0662	U	61	F	+	-	4.06	-	Amlodipine 5	-	Valsartan 80	-	-	Pravastatin 10	-	-	-	-	-	-	-	-	-	-	-	-
KCGH-0663	U	61	F	+	-	6.73	-	Amlodipine 5	-	Valsartan 80	-	-	Pravastatin 10	-	-	-	-	-	-	-	-	-	-	-	-
KCGH-0664	R	76	F	-	-	6.94	-	-	-	-	-	-	-	-	-	-	-	-	-	-	-	-	-	-	-
KCGH-0665	R	72	F	-	-	5.07	-	-	-	-	-	-	-	-	-	-	-	-	-	-	-	-	-	-	-
KCGH-0666	U	47	F	-	-	7.11	-	-	-	-	-	-	-	-	-	-	-	-	-	-	-	-	-	-	-
KCGH-0667	U	74	F	-	+	7.15	-	Amlodipine 5	-	Olmesartan 20	-	-	-	-	-	-	-	-	-	-	-	-	-	-	-
KCGH-0668	U	67	F	+	+	4.51	-	-	-	-	-	-	-	-	-	-	-	-	-	-	-	-	-	-	-
KCGH-0669	U	53	F	-	-	4.54	-	-	-	-	-	-	-	-	-	-	-	-	-	-	-	-	-	-	-
KCGH-0670	U	69	F	-	+	3.2	-	-	-	-	-	-	-	-	-	-	-	-	-	-	-	-	-	-	-
KCGH-0671	U	69	F	-	+	3.22	-	-	-	-	-	-	-	-	-	-	-	-	-	-	-	-	-	-	-
KCGH-0672	R	71	F	-	-	4.74	-	Amlodipine 5	-	Telmisartan 40	-	-	Pravastatin 5	-	-	-	-	-	-	-	-	-	-	-	-
KCGH-0673	U	65	F	-	-	5.03	-	-	-	-	-	-	-	-	-	-	-	-	-	-	-	-	-	-	-
KCGH-0674	U	69	F	+	-	3.52	-	Amlodipine 5	+	-	-	-	-	-	-	-	-	-	-	-	-	-	-	-	-
KCGH-0675	U	77	F	+	-	6.45	-	Amlodipine 2.5	-	-	-	-	-	-	-	-	-	-	-	-	-	-	-	-	-
KCGH-0676	U	68	F	-	+	6.91	-	Nifedipine 20	-	Candesartan 4	-	-	-	-	-	-	-	-	-	-	-	-	-	-	-
KCGH-0677	R	59	M	-	+	4.83	-	-	-	-	-	-	Pravastatin 5	-	-	-	-	-	+	-	+	-	-	-	-
KCGH-0678	U	52	F	+	+	7.77	-	-	-	-	-	-	-	-	-	-	-	-	-	-	-	-	-	-	-
KCGH-0679	U	65	F	-	-	4.07	-	Amlodipine 5	-	-	-	-	Pitavastatin 1	-	-	-	-	-	-	-	-	-	-	-	-
KCGH-0680	U	30	F	-	+	36.04	-	-	-	-	-	-	-	-	-	-	-	-	-	-	-	-	-	-	-
KCGH-0681	U	59	F	+	+	8.14	-	Amlodipine 5	-	-	-	+	-	-	-	+	-	-	-	-	-	-	-	-	-
KCGH-0682	R	59	F	-	+	15.38	+	Amlodipine 5	-	Candesartan 4	-	-	-	-	-	-	-	-	-	-	-	-	-	-	-
KCGH-0683	R	72	F	-	-	4.14	-	-	-	-	-	-	-	-	-	-	-	-	-	-	-	-	-	-	-
KCGH-0684	U	72	F	-	-	3.93	+	-	-	-	-	-	-	-	-	-	-	-	-	-	-	-	-	-	-
KCGH-0685	U	68	M	-	+	8.24	-	Amlodipine 5	-	-	-	-	-	-	-	-	-	-	-	-	-	-	-	-	-
KCGH-0686	U	67	F	+	-	4.9	-	Cilnidipine 20	-	Candesartan 8	-	-	Rosuvastatin 5	+	-	-	-	-	-	-	+	-	-	-	-
KCGH-0687	U	57	F	-	+	5.12	-	Nifedipine 40	-	Azilsartan 40	-	-	Rosuvastatin 2.5	-	-	-	-	-	-	-	-	-	-	-	-
KCGH-0688	U	68	M	-	-	12.28	-	-	-	-	-	-	-	-	-	-	-	-	-	-	-	-	-	-	-
KCGH-0689	U	69	F	-	-	6.09	-	-	-	-	-	-	-	-	-	-	-	-	-	-	-	-	-	-	-
KCGH-0690	U	55	M	-	+	6.98	-	-	-	-	-	-	-	-	-	-	-	-	-	-	-	-	-	-	-
KCGH-0691	R	75	M	-	-	14.32	-	-	-	-	-	-	-	-	-	-	-	-	-	-	-	-	-	-	-
KCGH-0692	R	42	F	-	+	9.06	-	-	-	-	-	-	-	-	-	-	-	-	-	-	-	-	-	-	-
KCGH-0693	U	70	M	-	+	6.69	-	-	-	-	-	-	-	-	-	-	-	-	-	-	-	-	-	-	-
KCGH-0694	U	55	M	-	-	11.81	-	Nifedipine 40	-	Olmesartan 40	-	+	-	-	-	-	-	-	-	-	-	-	-	-	-
KCGH-0695	U	58	M	-	+	8.09	-	-	-	-	-	-	-	-	-	+	-	-	-	-	-	-	-	-	-
KCGH-0696	U	45	M	+	-	13.29	-	Nifedipine 10	-	-	-	-	-	-	-	-	-	-	-	-	-	-	-	-	-
KCGH-0697	U	45	M	+	-	7.89	-	Nifedipine 20	+	-	-	-	-	-	-	-	-	-	-	-	-	-	-	-	-
KCGH-0698	U	59	F	-	+	5.68	-	Amlodipine 5	-	Olmesartan 20	-	-	-	-	-	-	-	-	-	-	-	-	-	-	-
KCGH-0699	R	88	F	-	-	9.27	-	-	-	-	-	-	-	-	-	-	-	-	-	-	-	-	-	-	-
KCGH-0700	U	63	M	-	+	3.59	-	Amlodipine 5	-	Valsartan 80	-	+	-	-	-	-	-	-	-	-	-	-	-	+	-
KCGH-0701	R	59	M	+	-	5.59	-	-	-	Candesartan 4	-	-	-	-	-	-	-	-	-	-	-	-	-	-	-
KCGH-0702	R	57	M	+	+	10.36	-	-	-	-	-	-	-	-	-	-	-	-	-	-	-	-	-	-	-
KCGH-0703	U	69	M	-	-	5.95	-	-	-	-	-	-	-	-	-	-	-	-	-	-	-	-	-	-	-
KCGH-0704	R	75	F	-	-	7.88	-	-	-	-	-	-	-	-	-	-	-	-	-	-	-	-	-	-	-
KCGH-0705	U	65	M	-	+	5.73	-	-	-	-	-	-	-	-	-	-	-	-	-	-	-	-	-	-	-
KCGH-0706	U	71	M	-	+	5.73	-	Amlodipine 5	-	Irbesartan 100	-	-	-	-	-	-	-	-	-	-	-	-	-	-	-
KCGH-0707	U	73	M	-	+	8.19	-	Amlodipine 5	-	Irbesartan 100	-	-	-	-	-	-	-	-	-	-	-	-	-	-	-
KCGH-0708	U	65	F	-	-	6.67	-	-	-	Valsartan 20	-	+	Pitavastatin 1	+	-	-	-	-	-	-	-	-	-	-	-
KCGH-0709	U	65	F	-	-	11.47	-	Amlodipine 2.5	-	-	-	-	-	-	-	-	-	-	-	-	-	-	-	-	-
KCGH-0710	U	45	M	-	+	5.77	-	Nifedipine 20	-	Valsartan 40	-	-	-	-	-	-	-	-	-	-	-	-	-	-	-
KCGH-0711	R	63	M	-	+	7.25	-	-	-	-	-	-	-	-	-	-	-	-	-	-	-	-	-	-	-
KCGH-0712	U	74	M	-	+	6.68	-	Amlodipine 5	-	-	-	-	-	-	-	-	-	-	-	-	-	-	-	-	-
KCGH-0713	R	74	F	-	-	11.47	-	-	-	Telmisartan 40	-	+	-	-	-	-	-	-	-	-	-	-	-	-	-
KCGH-0714	U	73	F	-	-	6.89	-	-	-	-	-	-	-	-	-	-	-	-	-	-	-	-	-	-	-
KCGH-0715	U	77	F	+	-	6.96	-	Amlodipine 5	-	Candesartan 8	-	-	Pravastatin 10	-	-	-	-	-	-	-	-	-	-	-	-
KCGH-0716	U	77	F	+	-	4.9	-	Amlodipine 5	-	Candesartan 8	-	-	Pravastatin 5	-	-	-	-	-	-	-	-	-	-	-	-
KCGH-0717	U	64	M	-	+	6.81	-	Azelnidipine 16	-	Olmesartan 20	-	-	-	-	-	-	-	-	-	-	-	-	-	-	-
KCGH-0718	U	22	M	-	-	8.13	-	-	-	-	-	-	-	-	-	-	-	-	-	-	-	-	-	-	-
KCGH-0719	U	43	M	+	+	5.24	-	-	-	-	-	-	-	-	-	-	-	-	-	-	-	-	-	-	-
KCGH-0720	U	43	M	+	+	5.93	-	-	-	-	-	-	-	-	-	-	-	-	-	-	-	-	-	-	-
KCGH-0721	U	55	M	-	+	8.55	-	-	-	-	-	-	-	-	-	-	-	-	-	-	-	-	-	-	-
KCGH-0722	R	93	F	+	-	3.96	-	-	-	Candesartan 12	-	-	-	-	-	-	-	-	-	-	-	-	-	+	-
KCGH-0723	U	57	M	-	+	7	-	-	+	-	-	-	-	-	-	-	-	-	-	+	-	-	-	-	-
KCGH-0724	U	65	M	-	+	7.85	-	Amlodipine 5	-	Valsartan 80	-	-	-	-	-	-	-	-	-	-	-	-	-	-	-
KCGH-0725	R	56	M	-	+	4	-	-	-	-	-	-	-	-	-	-	-	-	-	-	-	-	-	-	-
KCGH-0726	R	75	F	-	-	11.16	-	-	-	-	-	-	-	-	-	-	-	-	-	-	-	-	-	-	-
KCGH-0727	U	61	M	-	+	3.51	-	Amlodipine 5	+	-	-	-	-	-	-	-	-	-	-	-	-	-	-	-	-
KCGH-0728	R	65	F	+	-	4.83	-	-	-	-	-	-	-	-	-	-	-	-	-	-	-	-	-	-	-
KCGH-0729	U	49	M	-	+	4.12	-	-	-	-	-	-	-	-	-	-	-	-	-	-	-	-	-	-	-
KCGH-0730	U	49	M	-	+	6.64	-	-	-	-	-	-	-	-	-	-	-	-	-	-	-	-	-	-	-
KCGH-0731	U	69	F	-	-	17.65	-	-	-	-	-	-	-	-	-	-	-	-	-	-	-	-	-	-	-
KCGH-0732	U	69	M	-	+	6.18	-	Amlodipine 5	-	Candesartan 8	-	-	-	-	-	-	-	-	-	-	-	-	-	+	-
KCGH-0733	U	80	F	-	+	5	-	Benidipine 4	-	-	-	-	Atorvastatin 5	-	-	-	-	-	-	-	-	-	-	-	-
KCGH-0734	R	72	F	-	-	7.21	-	-	-	-	-	-	-	-	-	-	-	-	-	-	-	-	-	-	-
KCGH-0735	U	56	F	-	-	4.84	-	-	-	-	-	-	-	-	-	-	-	-	-	-	-	-	-	-	-
KCGH-0736	U	76	F	-	-	16.25	-	Amlodipine 2.5	-	Candesartan 2	-	-	Pravastatin 5	-	-	-	-	-	-	-	-	-	-	-	+
KCGH-0737	U	81	F	-	-	15.09	-	Amlodipine 5	-	-	-	-	-	-	-	-	-	-	-	-	-	-	-	-	-
KCGH-0738	U	45	F	-	+	3.05	-	-	-	-	-	-	-	-	-	-	-	-	-	-	-	-	-	-	-
KCGH-0739	R	73	F	-	-	9.41	-	-	-	-	-	-	-	-	-	-	-	-	-	-	-	-	-	-	-
KCGH-0740	U	66	M	-	+	7.34	-	Amlodipine 5	-	Candesartan 8	-	-	-	-	-	-	-	-	-	-	-	-	-	-	-
KCGH-0741	U	67	M	-	+	3.54	-	-	-	Candesartan 8	-	-	-	-	-	-	-	-	-	-	-	-	-	-	-
KCGH-0742	R	74	F	-	+	4.07	-	-	-	-	-	-	-	-	-	-	-	-	-	-	-	-	-	-	-
KCGH-0743	U	74	F	-	+	6.26	+	-	-	-	-	-	-	-	-	-	-	-	-	-	-	-	-	-	-
KCGH-0744	U	65	F	-	+	4.93	-	Amlodipine 5	-	Azilsartan 20	-	-	-	-	-	-	-	-	-	-	-	-	-	+	-
KCGH-0745	R	86	F	-	-	7.12	-	-	-	Candesartan 8	-	-	-	-	-	-	-	-	-	-	-	-	-	-	-
KCGH-0746	U	72	F	-	-	5.6	-	-	-	Candesartan 4	-	-	Rosuvastatin 2.5	-	-	-	-	-	-	-	-	-	-	-	-
KCGH-0747	R	86	M	-	+	6	-	Nifedipine 40	-	Olmesartan 40	-	-	-	-	-	-	-	-	-	-	-	-	-	-	-
KCGH-0748	U	67	M	-	+	12.49	-	-	-	-	-	-	-	-	-	-	-	-	-	-	-	-	-	-	-
KCGH-0749	U	79	F	-	-	4.86	-	Amlodipine 2.5	-	Azilsartan 20	-	-	-	-	-	-	-	-	-	-	-	-	-	-	-
KCGH-0750	U	79	M	-	+	7.55	-	Amlodipine 5	-	Azilsartan 20	-	+	Pitavastatin 1	-	-	+	-	-	-	+	-	-	-	-	-
KCGH-0751	U	79	F	-	-	6.57	-	Amlodipine 10	-	-	-	-	-	-	-	-	-	-	-	-	-	-	-	-	-
KCGH-0752	U	51	M	+	-	8.24	-	-	-	-	-	-	-	-	-	-	-	-	-	-	-	-	-	-	-
KCGH-0753	U	70	F	-	-	8.56	-	-	-	Losartan 50	-	-	-	-	-	-	-	-	-	-	-	-	-	-	-
KCGH-0754	U	48	F	+	-	14.67	-	-	-	Candesartan 8	-	-	-	-	-	-	-	-	-	-	-	-	-	-	-
KCGH-0755	R	78	M	-	-	8.1	-	-	-	-	-	-	-	-	-	-	-	-	-	-	-	-	-	-	-
KCGH-0756	U	72	M	-	+	4.14	-	-	-	Candesartan 8	-	-	-	-	-	-	-	-	-	-	-	-	-	-	-
KCGH-0757	U	73	M	-	-	10.49	-	-	-	-	-	-	-	-	-	-	-	-	-	-	-	-	-	-	-
KCGH-0758	R	68	F	-	-	4.48	-	-	-	Telmisartan 20	-	-	-	-	-	-	-	-	-	-	-	-	-	+	-
KCGH-0759	U	70	F	-	-	6.15	-	Azelnidipine 16	-	Olmesartan 20	-	-	-	-	-	-	-	-	-	-	-	-	-	-	-
KCGH-0760	U	57	F	-	-	8.8	-	-	-	-	-	-	Pitavastatin 1	-	-	-	-	-	-	-	-	-	-	-	-
KCGH-0761	U	56	F	+	-	3.39	-	-	-	-	-	-	-	-	-	-	-	-	-	-	-	-	-	-	-
KCGH-0762	R	54	M	-	-	4.73	-	-	-	-	-	-	-	-	-	-	-	-	-	-	-	-	-	-	-
KCGH-0763	R	84	F	-	-	12.17	-	Amlodipine 5	-	-	-	-	Atorvastatin 10	-	-	-	-	-	-	-	-	-	-	+	-
KCGH-0764	U	64	M	+	+	4.72	-	-	-	Telmisartan 40	-	-	-	-	-	-	-	-	-	-	-	-	-	-	-
KCGH-0765	U	49	M	-	+	4.83	-	-	-	-	-	-	-	-	-	-	-	-	-	-	-	-	-	-	-
KCGH-0766	U	72	F	+	-	3.87	-	-	-	-	-	-	-	-	-	-	-	-	-	-	-	-	-	-	-
KCGH-0767	R	66	F	-	-	3.45	-	-	-	-	-	-	Rosuvastatin 2.5	-	-	-	-	-	-	-	-	-	-	-	-
KCGH-0768	U	69	F	-	-	5.3	+	-	-	Candesartan 4	-	-	Rosuvastatin 2.5	-	-	-	-	-	-	-	-	-	-	-	-
KCGH-0769	R	50	M	-	+	3.93	-	-	-	-	-	-	-	-	-	-	-	-	-	-	-	-	-	-	-
KCGH-0770	U	52	F	-	-	3.77	-	-	-	-	-	-	-	-	-	-	-	-	-	-	-	-	-	-	-
KCGH-0771	U	52	F	-	-	3.82	-	-	-	-	-	-	-	-	-	-	-	-	-	-	-	-	-	-	-
KCGH-0772	U	65	F	+	-	5.05	-	-	-	-	-	-	-	-	-	-	-	-	-	-	-	-	-	-	-
KCGH-0773	R	36	F	-	+	4	-	-	-	-	-	-	-	-	-	-	-	-	-	-	-	-	-	-	-
KCGH-0774	U	61	M	-	+	6.11	-	-	-	-	-	-	Atorvastatin 10	+	-	-	-	-	-	-	-	+	-	-	-
KCGH-0775	U	50	F	-	+	6.78	-	Amlodipine 2.5	-	-	-	-	-	-	-	-	-	-	-	-	-	+	-	-	-
KCGH-0776	U	63	F	-	+	6.77	-	-	-	-	-	-	Pitavastatin 1	-	-	-	-	-	-	-	-	-	-	-	-
KCGH-0777	U	55	F	+	+	3.03	-	Amlodipine 5	-	Azilsartan 40	-	+	-	-	-	-	-	-	-	-	-	-	-	-	-
KCGH-0778	U	55	F	+	+	7.98	-	Amlodipine 5	-	Azilsartan 40	-	+	-	-	-	-	-	-	-	-	-	-	-	-	-
KCGH-0779	U	38	M	+	+	4.39	-	-	-	-	-	-	-	-	-	-	-	-	-	-	-	-	-	-	-
KCGH-0780	U	59	F	-	-	4.35	-	-	-	Candesartan 2	-	-	-	-	-	-	-	-	-	-	-	-	-	-	-
KCGH-0781	U	63	F	+	+	6.67	-	-	-	-	-	-	-	-	-	-	-	-	-	-	-	-	-	-	-
KCGH-0782	U	63	F	+	+	6.67	-	-	-	-	-	-	-	-	-	-	-	-	-	-	-	-	-	-	-
KCGH-0783	R	74	F	-	-	7.25	-	-	+	-	-	-	-	-	-	-	-	-	-	-	-	-	-	-	-
KCGH-0784	U	65	M	-	-	3.95	-	-	-	-	-	-	Atorvastatin 10	-	-	-	-	-	-	-	-	-	-	-	-
KCGH-0785	U	65	M	-	-	5.53	-	-	-	-	-	-	Atorvastatin 10	-	-	-	-	-	-	-	-	-	-	-	-
KCGH-0786	U	67	F	+	-	5.04	-	-	-	Valsartan 20	-	-	-	-	-	-	-	-	-	-	-	-	-	-	-
KCGH-0787	U	72	F	-	-	3.05	-	Nifedipine 20	-	Azilsartan 20	-	-	Pitavastatin 1	-	-	-	-	-	-	-	-	-	-	-	-
KCGH-0788	U	72	F	-	-	7.08	-	Nifedipine 20	-	Azilsartan 20	-	-	Pitavastatin 1	-	-	-	-	-	-	-	-	-	-	-	-
KCGH-0789	U	29	M	+	+	4.18	-	-	-	-	-	-	-	-	-	-	-	-	-	-	-	-	-	-	-
KCGH-0790	U	67	F	-	-	6.21	-	-	-	Candesartan 8	-	-	-	-	-	-	-	-	-	-	-	-	-	-	-
KCGH-0791	U	69	F	+	-	4.85	-	Azelnidipine 16	-	Olmesartan 20	-	-	-	-	-	-	-	-	-	-	-	-	-	-	-
KCGH-0792	U	63	F	+	-	4	-	Amlodipine 5	-	Candesartan 8	-	-	Rosuvastatin 2.5	-	-	-	-	-	-	-	-	-	-	-	-
KCGH-0793	U	64	F	+	-	5.67	-	Amlodipine 5	-	Candesartan 8	-	-	Rosuvastatin 2.5	-	-	-	-	-	-	-	-	-	-	-	-
KCGH-0794	R	80	F	-	+	9	-	-	-	-	-	-	-	-	+	-	-	-	-	-	-	-	+	-	-
KCGH-0795	U	73	F	-	-	5.25	-	Amlodipine 5	-	-	-	-	-	-	-	-	-	-	-	-	-	-	-	-	-
KCGH-0796	R	51	M	-	+	7.49	-	Amlodipine 5	-	Azilsartan 20	-	-	-	-	-	-	-	-	-	-	-	-	-	-	-
KCGH-0797	R	58	F	+	+	5.32	-	-	-	-	-	-	-	-	-	-	-	-	-	-	-	-	-	-	-
KCGH-0798	U	58	F	+	+	3.64	+	-	-	-	-	-	-	-	-	-	-	-	-	-	-	-	-	-	-
KCGH-0799	U	69	F	-	-	4.08	-	Amlodipine 10	-	-	-	-	Atorvastatin 5	-	-	-	-	-	-	-	-	-	-	-	-
KCGH-0800	U	72	F	-	+	4.2	-	Azelnidipine 16	-	Olmesartan 20	-	-	-	-	-	+	-	-	-	-	-	-	+	-	-
KCGH-0801	U	72	F	-	+	4.3	-	Azelnidipine 16	-	Olmesartan 20	-	-	-	-	-	+	-	-	-	-	-	-	+	-	-
KCGH-0802	U	73	F	-	+	4.58	-	Azelnidipine 32 + Amlodipine 10	-	Olmesartan 40	-	-	-	-	-	+	-	-	-	-	-	-	+	-	-
KCGH-0803	R	74	F	-	+	9.92	-	-	-	-	-	-	-	-	-	-	-	-	-	-	-	-	-	+	-
KCGH-0804	R	62	F	-	-	2.78	-	-	-	-	-	-	-	-	-	-	-	-	-	-	-	-	-	-	-
KCGH-0805	U	73	F	-	-	6.24	-	Amlodipine 5	-	-	-	-	Atorvastatin 10	-	-	-	-	-	-	-	-	-	-	-	-
KCGH-0806	U	72	M	+	+	4.22	-	-	-	-	-	-	-	-	-	-	-	-	-	-	-	-	-	-	-
KCGH-0807	U	45	F	+	-	3.79	-	-	-	-	-	-	-	-	-	-	-	-	-	-	-	-	-	-	-
KCGH-0808	R	70	F	+	+	5.27	-	-	-	-	-	-	-	-	-	-	-	-	-	-	-	-	-	-	-
KCGH-0809	U	72	F	+	+	3.97	+	-	-	Candesartan 8	-	-	-	-	-	-	-	-	-	-	-	-	-	-	-
KCGH-0810	U	58	M	-	+	5.83	-	Amlodipine 5	-	Candesartan 4	-	-	Atorvastatin 10	-	-	-	-	-	-	-	-	-	-	-	-
KCGH-0811	U	75	M	-	+	8.28	-	-	-	Azilsartan 40	-	-	Pitavastatin 2	-	+	+	-	-	-	-	-	-	-	-	-
KCGH-0812	U	40	F	-	+	4.93	-	Amlodipine 10	+	-	-	-	Rosuvastatin 2.5	-	-	-	-	-	-	-	-	-	-	-	-
KCGH-0813	R	66	F	-	-	5.11	-	Amlodipine 5	-	-	-	-	Atorvastatin 10	-	-	-	-	-	-	-	-	-	-	-	-
KCGH-0814	R	43	F	-	-	6.33	-	Amlodipine 5	-	Valsartan 80	-	-	-	-	-	-	-	-	-	-	-	-	-	+	-
KCGH-0815	U	67	F	-	-	5.8	-	-	-	-	-	-	-	-	-	-	-	-	-	-	-	-	-	-	-
KCGH-0816	U	63	M	-	+	7.18	-	-	-	-	-	-	-	-	-	-	-	-	-	-	-	-	-	-	-
KCGH-0817	U	72	M	+	+	3.75	-	-	-	Olmesartan 10	-	-	Rosuvastatin 5	-	-	-	-	-	-	-	-	-	-	-	-
KCGH-0818	U	67	F	-	-	15	-	-	-	-	-	-	-	-	-	-	-	-	-	-	-	-	-	-	-
KCGH-0819	U	74	F	+	-	4.18	-	-	-	-	-	-	Pravastatin 5	-	-	-	-	-	-	-	-	-	-	-	-
KCGH-0820	U	63	F	-	-	4.51	-	-	-	-	-	-	-	-	-	-	-	-	-	-	-	-	-	-	-
KCGH-0821	R	72	F	-	-	8	-	-	-	-	-	-	Atorvastatin 10	-	-	-	-	-	-	-	-	-	-	-	-
KCGH-0822	R	30	F	-	+	24.46	-	-	-	-	-	-	-	-	-	-	-	-	-	-	-	-	-	-	-
KCGH-0823	U	56	M	-	+	9.18	-	Cilnidipine 10	-	Candesartan 12	-	-	-	-	-	-	-	-	-	-	-	-	-	-	-
KCGH-0824	U	65	M	-	+	3.79	-	-	-	Candesartan 4	-	-	-	-	-	-	-	-	-	-	-	-	-	-	-
KCGH-0825	U	64	F	-	-	5.34	-	-	-	Valsartan 20	-	-	Rosuvastatin 2.5	-	-	-	-	-	-	-	-	-	-	-	-
KCGH-0826	U	76	M	-	+	7.84	-	Amlodipine 5	-	Olmesartan 20	-	-	-	-	-	-	-	-	-	-	-	-	-	-	-
KCGH-0827	U	61	M	-	+	6	-	Amlodipine 5	-	Telmisartan 40	-	-	-	-	-	-	-	-	-	-	-	-	-	-	-
KCGH-0828	U	62	M	-	+	10.48	-	Amlodipine 5	-	Telmisartan 80	-	-	-	-	-	-	-	-	-	-	-	-	-	-	-
KCGH-0829	U	72	F	-	-	6.1	-	-	-	Olmesartan 5	-	-	Pitavastatin 1	-	-	-	-	-	-	-	-	-	-	-	-
KCGH-0830	R	46	M	-	+	3.75	-	-	-	-	-	-	-	-	-	-	-	-	-	-	-	-	-	-	-
KCGH-0831	R	81	F	-	-	11.32	-	Nifedipine 40	+	-	-	-	Pravastatin 10	-	-	-	-	-	-	-	-	-	-	-	-
KCGH-0832	U	64	F	-	-	9.43	-	Amlodipine 5	-	-	-	+	Pravastatin 5	-	-	-	-	-	-	-	-	-	-	-	-
KCGH-0833	R	42	F	+	+	11.23	-	-	-	-	-	-	-	-	-	-	-	-	-	-	-	-	-	-	-
KCGH-0834	U	54	F	-	-	8.52	-	-	-	Candesartan 8	-	-	-	-	-	-	-	-	-	-	-	-	-	-	-
KCGH-0835	U	71	F	-	-	5.7	-	Amlodipine 2.5	-	-	-	-	Atorvastatin 5	-	-	-	-	-	-	-	-	-	-	-	-
KCGH-0836	U	68	M	-	+	4.11	-	-	-	Losartan 50	-	+	-	-	-	-	-	-	+	-	-	-	-	-	-
KCGH-0837	U	67	F	-	-	7.35	-	-	-	-	-	-	Atorvastatin 10	-	-	-	-	-	-	-	-	-	-	-	-
KCGH-0838	U	63	M	-	+	8.28	-	Amlodipine 5	-	Candesartan 8	-	-	-	-	-	-	+	-	-	-	-	-	-	-	-
KCGH-0839	U	44	F	+	+	6.38	-	-	-	Olmesartan 20	-	-	-	-	-	-	-	-	-	-	-	-	-	-	-
KCGH-0840	U	48	M	+	+	5.12	-	-	-	-	-	-	-	-	-	-	-	-	-	-	-	-	-	-	-
KCGH-0841	U	71	F	-	-	4.74	-	Azelnidipine 8	-	Valsartan 40	-	-	Pravastatin 10	-	-	-	-	-	-	-	-	-	-	-	-
KCGH-0842	R	68	F	+	+	6.36	-	-	-	-	-	-	-	-	-	-	-	-	-	-	-	-	-	-	-
KCGH-0843	U	67	M	+	+	5.18	-	-	-	-	-	-	-	-	-	-	+	-	-	-	+	-	-	-	-
KCGH-0844	U	67	M	+	+	6.15	-	-	-	-	-	-	-	-	-	-	+	-	-	-	+	-	-	-	-
KCGH-0845	R	43	M	-	+	5.22	-	-	-	-	-	-	-	-	-	-	-	-	-	-	-	-	-	-	-
KCGH-0846	U	61	F	-	-	5.96	-	-	-	Candesartan 8	-	-	Pitavastatin 2	-	-	-	-	-	-	-	-	-	-	-	-
KCGH-0847	U	66	M	+	+	5.38	-	-	-	Olmesartan 20	-	-	-	-	-	+	-	-	+	-	-	-	-	-	-
KCGH-0848	U	62	F	+	-	10.98	-	Amlodipine 5	-	Candesartan 4	-	-	-	-	-	-	-	-	-	-	-	-	-	-	-
KCGH-0849	U	63	M	+	+	3.8	-	-	-	-	-	-	Rosuvastatin 2.5	-	-	-	-	-	+	-	-	-	-	-	-
KCGH-0850	U	72	F	-	-	4.1	-	-	-	-	-	-	-	-	-	-	-	-	-	-	-	-	-	-	-
KCGH-0851	U	72	F	-	-	7.49	-	-	-	-	-	-	-	-	-	-	-	-	-	-	-	-	-	-	-
KCGH-0852	U	57	F	-	+	4.62	+	-	-	-	-	-	-	-	-	-	-	-	-	-	-	-	-	-	-
KCGH-0853	R	66	M	-	-	8.32	-	-	-	Olmesartan 40	-	-	Rosuvastatin 2.5	-	-	-	-	-	+	-	+	-	-	-	-
KCGH-0854	U	66	M	-	-	5.05	+	Nifedipine 40	-	Candesartan 8	-	-	Rosuvastatin 2.5	-	-	-	-	-	+	-	+	-	+	-	-
KCGH-0855	R	53	F	+	-	3.49	-	Amlodipine 5	-	-	-	-	-	-	-	-	-	-	-	-	-	-	-	-	-
KCGH-0856	U	67	F	-	-	3	-	-	-	-	-	-	-	-	-	-	-	-	-	-	-	-	-	-	-
KCGH-0857	U	67	F	-	-	7	-	-	-	-	-	-	-	-	-	-	-	-	-	-	-	-	-	-	-
KCGH-0858	U	74	F	-	-	6.9	-	-	-	-	-	-	-	-	-	-	-	-	-	-	-	-	-	-	-
KCGH-0859	U	58	M	-	+	6.06	-	-	-	-	-	-	-	-	-	-	-	-	-	-	-	-	-	-	-
KCGH-0860	U	71	F	-	+	6.2	-	Azelnidipine 16	-	-	-	-	-	-	-	-	-	-	-	-	-	-	-	-	-
KCGH-0861	U	66	F	-	-	6.15	-	Amlodipine 2.5	-	Irbesartan 100	-	-	-	-	-	-	-	-	-	-	-	-	-	-	-
KCGH-0862	U	88	F	-	-	9.27	-	Amlodipine 5	-	-	-	-	Atorvastatin 10	-	-	-	-	-	-	-	-	-	-	-	-
KCGH-0863	U	69	F	-	-	3.44	-	-	-	-	-	-	-	-	-	-	-	-	-	-	-	-	-	-	-
KCGH-0864	U	69	F	-	-	3.93	-	-	-	-	-	-	-	-	-	-	-	-	-	-	-	-	-	-	-
KCGH-0865	U	46	F	-	+	8.1	-	-	-	Azilsartan 20	-	-	Rosuvastatin 2.5	+	-	-	-	-	+	-	-	-	-	-	-
KCGH-0866	U	52	F	-	+	6.6	-	-	-	-	-	-	-	-	-	-	-	-	-	-	-	-	-	-	-
KCGH-0867	R	88	F	-	-	5.53	-	-	-	-	-	-	-	-	-	-	-	-	-	-	-	-	-	+	-
KCGH-0868	U	42	M	+	+	18	-	Amlodipine 5	-	Olmesartan 40	-	-	-	-	-	-	-	-	-	-	-	-	-	-	-
KCGH-0869	R	82	F	-	-	3	-	-	-	Telmisartan 20	-	-	-	-	-	+	-	+	-	-	-	-	-	-	-
KCGH-0870	R	66	F	-	+	4.99	-	-	-	-	-	-	-	+	-	-	-	-	-	-	-	-	-	-	-
KCGH-0871	U	64	F	-	-	9.26	-	-	-	Valsartan 80	-	-	-	-	-	-	-	-	-	-	-	-	-	-	-
KCGH-0872	U	61	M	+	-	8.86	-	-	-	Candesartan 2	-	-	-	-	-	-	-	-	-	-	-	-	-	-	-
KCGH-0873	U	35	F	-	+	4.7	-	-	-	-	-	-	-	-	-	-	-	-	-	-	-	-	-	-	-
KCGH-0874	R	44	F	+	+	2.91	-	-	-	-	-	-	-	-	-	-	-	-	-	-	-	-	-	-	-
KCGH-0875	U	63	M	+	+	5	-	-	-	Azilsartan 40	-	-	-	-	-	-	-	-	-	-	-	-	-	-	-
KCGH-0876	U	64	M	+	+	7.34	-	-	-	Azilsartan 40	-	-	-	-	-	-	-	-	-	-	-	-	-	-	-
KCGH-0877	U	80	F	-	-	5.11	-	Azelnidipine 16	-	Olmesartan 20	-	-	Atorvastatin 5	-	-	-	-	-	-	-	-	-	-	-	+
KCGH-0878	U	57	F	-	-	10.76	-	-	-	-	-	-	-	-	-	-	-	-	-	-	-	-	-	-	-
KCGH-0879	U	62	F	-	-	4.34	-	-	-	-	-	-	-	-	-	-	-	-	-	-	-	-	-	-	-
KCGH-0880	U	62	F	-	-	5.01	-	-	-	-	-	-	-	-	-	-	-	-	-	-	-	-	-	-	-
KCGH-0881	U	57	M	-	+	10	-	-	-	-	-	-	-	-	+	-	-	-	-	-	-	-	-	-	-
KCGH-0882	R	43	F	-	+	8.59	-	-	-	-	-	-	-	-	-	-	-	-	-	-	-	-	-	-	-
KCGH-0883	U	43	F	-	+	6.72	+	-	-	-	-	-	-	-	-	-	-	-	-	-	-	-	-	-	-
KCGH-0884	U	41	M	-	+	3.09	-	-	-	-	-	-	-	-	-	-	-	-	-	-	-	-	-	-	-
KCGH-0885	U	67	M	-	+	5.9	-	Amlodipine 5	-	-	-	-	-	-	-	-	-	-	-	-	-	-	-	-	-
KCGH-0886	U	64	F	-	+	6.55	-	Amlodipine 5	-	Azilsartan 20	-	-	-	-	-	-	-	-	-	-	-	-	-	-	+
KCGH-0887	U	79	M	-	+	6.16	-	-	-	Olmesartan 20	-	-	Pitavastatin 1	-	-	+	-	-	-	-	+	-	-	-	-
KCGH-0888	U	70	M	-	+	4.7	-	Amlodipine 5	-	Azilsartan 20	-	-	Atorvastatin 5	-	-	-	-	-	-	-	-	-	-	-	-
KCGH-0889	U	67	F	-	-		-	Amlodipine 5	-	-	-	-	-	-	-	-	-	-	-	-	-	-	-	-	-
KCGH-0890	U	72	F	-	-	7.91	-	Amlodipine 2.5	-	-	-	-	Pravastatin 5	-	-	+	-	-	-	-	-	-	-	-	-
KCGH-0891	R	87	F	-	-	8.97	-	-	-	-	-	-	-	-	-	+	-	-	-	-	-	-	-	-	-
KCGH-0892	U	65	F	-	-	5.09	-	Amlodipine 5	-	Valsartan 80	-	-	-	-	-	-	-	-	-	-	-	-	-	-	-
KCGH-0893	U	64	M	-	+	4.84	-	-	-	-	-	-	-	-	-	-	-	-	-	-	-	-	-	-	-
KCGH-0894	R	59	F	-	+	6.11	-	-	-	-	-	-	-	-	-	-	-	-	-	-	-	-	-	-	-
KCGH-0895	U	58	M	-	+	6.96	-	-	-	Candesartan 8	-	-	-	-	-	-	-	-	+	-	-	-	-	-	-
KCGH-0896	R	67	F	+	+	9.19	-	-	-	-	-	-	-	-	+	-	-	-	-	-	-	-	-	-	-
KCGH-0897	U	68	F	+	+	4.77	+	-	-	Olmesartan 20	-	-	Pravastatin 10	+	-	-	-	-	-	-	-	-	-	-	-
KCGH-0898	R	80	F	-	-	9.03	-	-	-	-	-	-	-	-	-	-	-	-	-	-	-	-	-	-	-
KCGH-0899	R	44	F	+	-	7.68	-	-	-	-	-	-	-	-	-	-	-	-	-	-	-	-	-	-	-
KCGH-0900	U	75	F	+	-	5.42	-	-	-	Olmesartan 20	-	-	Pitavastatin 1	-	-	-	-	-	-	-	-	-	-	-	-
KCGH-0901	R	83	F	-	-	10.67	-	Benidipine 2	-	-	-	-	Atorvastatin 5	-	-	-	-	-	-	-	-	-	-	-	-
KCGH-0902	R	53	M	-	+	4	-	-	-	-	-	-	-	-	-	-	-	-	-	-	-	-	-	+	-
KCGH-0903	U	53	M	-	+	3	+	-	-	-	-	-	-	-	-	-	-	-	-	-	-	-	-	+	-
KCGH-0904	U	58	F	-	+	6.24	-	-	-	-	-	-	-	-	-	-	-	-	-	-	-	-	-	-	-
KCGH-0905	U	72	M	-	+	6.83	-	-	-	-	-	-	-	-	-	-	-	-	-	-	-	-	+	-	-
KCGH-0906	U	64	F	-	-	6.8	-	-	-	-	-	-	Rosuvastatin 5	-	-	-	-	-	-	-	-	-	-	-	+
KCGH-0907	U	47	F	+	-	6.39	-	Amlodipine 5	-	-	-	-	-	-	-	-	-	-	+	-	-	-	-	-	-
KCGH-0908	U	61	F	-	+	9.46	-	-	-	Losartan 50	-	-	Atorvastatin 5	-	-	+	-	-	-	-	-	+	-	-	-
KCGH-0909	U	82	F	-	-	6.63	-	Amlodipine 5	-	Olmesartan 10	-	-	Pravastatin 10	-	-	-	-	-	-	-	-	-	-	-	-
KCGH-0910	U	78	F	+	-	5.57	-	-	-	-	-	-	-	-	-	-	-	-	-	-	-	-	-	-	-
KCGH-0911	R	40	F	-	+	3.91	-	-	-	-	-	-	-	-	-	-	-	-	-	-	-	-	-	-	-
KCGH-0912	U	65	F	-	-	14.11	-	Amlodipine 5	-	-	-	-	-	-	-	-	-	-	-	-	-	-	-	-	-
KCGH-0913	U	47	F	-	-	17.19	-	-	-	-	-	-	-	-	-	-	-	-	-	-	-	-	-	-	-
KCGH-0914	U	31	F	-	-	3.3	-	-	-	-	-	-	-	-	-	-	-	-	-	-	-	-	-	-	-
KCGH-0915	R	69	M	-	+	4.36	-	-	-	-	-	-	-	-	-	-	-	-	-	-	-	-	-	-	-
KCGH-0916	R	29	M	+	+	4.92	-	-	-	-	-	-	-	-	-	-	-	-	-	-	-	-	-	-	-
KCGH-0917	U	64	F	+	+	2.99	-	-	-	-	-	-	-	-	-	-	-	-	-	-	-	-	-	-	-
KCGH-0918	U	64	F	+	+	4.87	-	-	-	-	-	-	-	-	-	-	-	-	-	-	-	-	-	-	-
KCGH-0919	U	68	F	-	+	5.02	-	-	-	Candesartan 8	-	-	-	-	-	-	-	-	-	-	+	-	-	-	-
KCGH-0920	U	50	F	-	-	7.4	-	Amlodipine 10	-	Irbesartan 100	-	-	-	+	-	-	-	-	-	-	-	-	-	-	-
KCGH-0921	U	70	M	-	-	7.44	-	Amlodipine 5	-	-	-	-	-	-	-	+	-	-	-	-	-	-	-	-	-
KCGH-0922	U	51	M	-	+	6.62	-	Amlodipine 10	-	-	-	-	-	-	-	-	-	-	-	-	-	-	-	-	-
KCGH-0923	U	63	F	-	-	4	-	Amlodipine 5	-	Irbesartan 100	-	-	Rosuvastatin 2.5	-	-	-	-	-	+	+	-	-	-	-	-
KCGH-0924	R	56	M	-	+	7.22	-	-	-	-	-	-	-	-	-	-	-	-	-	-	-	-	-	-	-
KCGH-0925	U	69	M	-	+	3.32	-	Amlodipine 10	-	Irbesartan 100	-	-	-	-	-	+	-	-	-	-	-	-	-	-	-
KCGH-0926	U	70	F	-	-	4.15	-	-	+	-	-	+	-	-	-	-	-	-	-	-	-	-	-	-	-
KCGH-0927	U	47	M	-	-	4.2	-	-	-	-	-	-	-	-	-	-	-	-	-	-	-	-	-	-	-
KCGH-0928	R	75	F	-	-	4.29	-	-	-	Candesartan 4	-	-	Pravastatin 10	-	-	-	-	-	-	-	-	-	-	-	-
KCGH-0929	U	72	M	-	+	30	-	Amlodipine 10	-	Irbesartan 200	-	+	-	-	-	-	-	-	-	-	-	-	-	-	-
KCGH-0930	U	65	M	-	+	4.31	-	Amlodipine 10	-	-	-	-	-	-	-	-	-	-	-	-	-	-	-	-	-
KCGH-0931	U	65	M	-	+	6.07	-	Amlodipine 10	-	-	-	-	-	-	-	-	-	-	-	-	-	-	-	-	-
KCGH-0932	U	62	M	-	+	12.14	-	-	-	-	-	-	-	-	-	-	-	-	-	-	-	-	-	-	-
KCGH-0933	R	67	F	-	-	3.25	-	-	-	-	-	-	-	-	-	-	-	-	-	-	-	-	-	-	-
KCGH-0934	U	67	F	-	-	4.15	-	-	-	-	-	-	Pitavastatin 1	-	-	-	-	-	-	-	-	-	-	-	-
KCGH-0935	U	54	F	+	-	5.32	-	-	-	-	-	-	-	-	-	-	-	-	-	-	-	-	-	-	-
KCGH-0936	U	58	F	-	+	4.63	-	-	-	Olmesartan 10	-	-	-	+	-	-	-	-	-	-	-	-	-	-	-
KCGH-0937	U	56	F	-	-	4.4	-	-	-	-	-	-	-	-	-	-	-	-	-	-	-	-	-	-	-
KCGH-0938	U	65	M	-	+	4.56	-	-	-	-	-	-	-	-	-	-	-	-	-	-	-	-	-	-	-
KCGH-0939	R	47	M	-	+	3.08	-	Amlodipine 10	-	Irbesartan 100	-	-	-	-	-	-	-	-	-	-	-	-	-	-	-
KCGH-0940	U	74	F	-	-	4.54	-	Nifedipine 20	-	Candesartan 8	-	-	Pravastatin 10	-	-	-	-	-	-	-	-	-	+	+	-
KCGH-0941	U	51	M	+	+	3.88	-	-	-	-	-	-	-	-	-	-	-	-	-	-	-	-	-	-	-
KCGH-0942	U	59	F	+	-	4.21	-	Amlodipine 5	-	Telmisartan 40	-	-	-	-	-	-	-	-	-	-	-	-	-	-	-
KCGH-0943	U	53	M	-	+	4.47	-	Amlodipine 5	-	Valsartan 80	-	-	-	-	-	-	-	-	-	-	-	-	-	-	-
KCGH-0944	U	74	M	-	+	4.91	-	Amlodipine 5 + Azelnidipine 16 + Nifedipine 10	-	Olmesartan 20	-	-	Pitavastatin 2	+	-	-	-	-	-	-	-	-	-	-	-
KCGH-0945	R	69	F	-	-	9.32	-	-	-	-	-	-	-	-	-	-	-	-	-	-	-	-	-	-	-
KCGH-0946	U	69	F	+	+	3	-	-	-	-	-	-	-	-	-	-	-	-	-	-	-	-	-	-	-
KCGH-0947	U	47	F	-	-	4.02	-	-	-	-	-	-	-	-	-	-	-	-	-	-	-	-	-	+	-
KCGH-0948	U	52	M	-	+	5.11	-	-	-	Valsartan 80	-	-	-	-	-	-	-	-	-	-	-	-	-	-	-
KCGH-0949	R	49	F	-	+	3.68	-	-	-	-	-	-	-	-	-	-	-	-	-	-	-	-	-	-	-
KCGH-0950	U	33	F	+	-	3.9	-	-	-	-	-	-	-	-	-	-	-	-	-	-	-	-	-	-	-
KCGH-0951	U	51	F	-	-	11.14	-	-	-	-	-	-	-	-	-	-	-	-	-	-	-	-	-	-	-
KCGH-0952	R	49	F	-	+	4.16	-	-	-	-	-	-	-	-	-	-	-	-	-	-	-	-	-	+	-
KCGH-0953	U	63	M	-	+	5.78	-	-	-	Irbesartan 200	-	-	-	-	-	-	-	-	-	+	+	-	-	+	-
KCGH-0954	U	58	F	-	+	5.06	-	-	-	-	-	-	-	-	-	-	-	-	-	-	-	-	-	-	-
KCGH-0955	R	71	F	-	+	16.23	-	-	-	-	-	-	-	-	-	-	-	-	-	-	-	-	-	-	-
KCGH-0956	U	72	F	+	-	5.17	+	Cilnidipine 10	-	Azilsartan 20	-	-	Pitavastatin 1	-	-	-	-	-	+	+	-	-	-	-	-
KCGH-0957	R	72	F	+	-	4.26	-	Cilnidipine 10	-	Azilsartan 20	-	-	Pitavastatin 1	-	-	-	-	-	+	+	-	-	-	-	-
KCGH-0958	R	76	F	-	-	7.59	-	-	-	-	-	-	-	-	-	-	-	-	-	-	-	-	-	-	-
KCGH-0959	U	59	M	+	+	3.13	-	-	-	Losartan 25	-	-	-	-	-	-	-	-	-	-	-	-	-	-	-
KCGH-0960	U	58	M	+	+	7.55	-	-	-	Losartan 25	-	-	-	-	-	-	-	-	-	-	-	-	-	-	-
KCGH-0961	U	79	F	-	-	3.8	-	Amlodipine 10	-	-	-	+	-	-	-	-	-	-	-	-	-	-	-	-	-
KCGH-0962	U	79	F	-	-	3.9	-	Amlodipine 10	-	-	-	+	-	-	-	-	-	-	-	-	-	-	-	-	-
KCGH-0963	U	60	M	-	+	5.51	+	Azelnidipine 16	-	Valsartan 160	-	-	-	-	-	-	-	-	-	-	-	+	-	-	-
KCGH-0964	U	69	F	-	-	7.76	-	Amlodipine 5	-	Telmisartan 40	-	-	-	-	-	-	-	-	-	-	-	-	-	-	-
KCGH-0965	U	71	M	-	-	5.66	-	-	-	Azilsartan 20	-	-	Pitavastatin 1	-	-	+	-	-	+	-	-	-	-	-	-
KCGH-0966	U	75	F	-	-	12.89	-	-	-	-	-	-	Pravastatin 10	-	-	-	-	-	-	-	-	-	-	-	-
KCGH-0967	R	48	F	-	+	3.55	-	-	-	-	-	-	-	-	-	-	-	-	-	-	-	-	-	-	-
KCGH-0968	U	33	F	-	-	11.46	-	-	-	-	-	-	-	-	-	-	-	-	-	-	-	-	-	-	-
KCGH-0969	U	70	F	+	-	4.2	-	Azelnidipine 16	-	-	-	-	-	-	-	-	-	-	-	-	-	-	-	-	-
KCGH-0970	R	81	F	-	-	2.8	-	-	-	-	-	-	Rosuvastatin 2.5	-	-	+	-	-	-	-	-	-	-	-	-
KCGH-0971	R	67	M	+	-	9	-	-	-	-	-	-	-	-	-	-	-	-	-	-	-	-	-	-	-
KCGH-0972	U	54	M	-	+	7.47	-	-	-	Azilsartan 20	-	-	Simvastatin 5	-	-	-	-	-	-	-	-	-	-	-	-
KCGH-0973	U	57	M	-	+	7.77	-	-	-	Candesartan 4	-	+	-	-	-	-	-	-	-	-	-	-	-	-	-
KCGH-0974	U	47	F	-	-	26.15	-	-	-	-	-	-	-	-	-	-	-	-	-	-	-	-	-	-	-
KCGH-0975	U	58	M	-	+	5.21	-	-	-	-	-	-	Rosuvastatin 5	+	-	-	-	-	-	-	-	-	-	-	-
KCGH-0976	U	44	M	-	+	31	-	Cilnidipine 20	-	Telmisartan 80	-	-	Rosuvastatin 2.5	-	-	-	-	-	-	-	-	-	-	-	-
KCGH-0977	U	58	M	+	+	10.69	-	-	-	-	-	-	Rosuvastatin 2.5	-	-	-	-	-	-	-	-	-	-	-	-
KCGH-0978	U	67	F	+	-	5.83	-	-	-	-	-	-	Pravastatin 10	-	-	-	-	-	-	-	-	-	-	-	-
KCGH-0979	U	75	F	+	-	10.29	-	Amlodipine 10 + Nifedipine 20	-	Telmisartan 80	-	-	-	-	+	+	-	-	-	-	-	-	+	-	-
KCGH-0980	U	71	F	-	+	7.57	+	-	-	-	-	-	-	-	-	-	-	-	-	-	-	-	-	-	-
KCGH-0981	R	71	F	-	+	13	-	-	-	-	-	-	-	-	-	-	-	-	-	-	-	-	-	-	-
KCGH-0982	U	58	F	+	-	3	-	-	-	-	-	-	-	-	-	-	-	-	-	-	-	-	-	-	-
KCGH-0983	R	89	F	-	-	7	-	-	-	-	-	-	-	-	-	-	-	-	-	-	-	-	-	-	-
KCGH-0984	R	59	M	-	-	4.46	-	-	-	Losartan 25	-	-	-	-	-	-	-	-	-	-	-	-	-	+	-
KCGH-0985	U	67	F	-	+	7.29	-	Amlodipine 5	-	Olmesartan 10	-	-	Rosuvastatin 2.5	-	-	-	-	-	-	-	-	-	-	-	-
KCGH-0986	R	60	M	-	+	12.81	-	Amlodipine 2.5	-	Olmesartan 10	-	-	-	-	-	-	-	-	+	-	+	-	-	-	-
KCGH-0987	R	57	F	-	-	6	-	-	-	-	-	-	-	-	-	-	-	-	-	-	-	-	-	-	-
KCGH-0988	U	61	M	-	+	3.34	-	-	-	-	-	-	Pitavastatin 2	-	-	-	-	-	-	-	-	-	-	-	-
KCGH-0989	U	61	M	-	+	4.42	-	-	-	-	-	-	Pitavastatin 2	-	-	-	-	-	-	-	-	-	-	-	-
KCGH-0990	U	76	F	-	-	8.63	-	Amlodipine 10	-	Olmesartan 10	-	+	-	-	-	-	-	+	-	-	-	-	-	-	-
KCGH-0991	R	86	F	-	+	4.1	+	Cilnidipine 10	-	Telmisartan 40	-	+	-	-	-	-	-	-	-	-	-	-	-	-	-
KCGH-0992	U	70	M	-	+	5.5	-	-	+	-	-	-	Rosuvastatin 2.5	-	-	+	-	-	-	-	-	-	-	-	-
KCGH-0993	U	77	F	-	+	13.76	-	Amlodipine 7.5	-	Telmisartan 40	-	-	-	-	-	-	-	-	-	-	-	-	-	-	-
KCGH-0994	R	74	F	-	-	5.7	-	-	-	-	-	-	-	-	-	-	-	-	-	-	-	-	-	-	-
KCGH-0995	U	63	M	-	-	4.66	-	-	-	Azilsartan 20	-	-	Rosuvastatin 2.5	-	-	-	-	-	+	-	+	-	-	-	-
KCGH-0996	U	70	F	+	-	5.63	-	Amlodipine 10	-	Candesartan 4	-	-	Pitavastatin 1	-	-	-	-	-	-	-	-	-	-	-	-
KCGH-0997	U	74	F	-	+	8.88	-	-	-	Valsartan 80	-	-	-	-	-	-	-	-	-	-	-	-	-	-	-
KCGH-0998	R	69	M	-	+	11.93	-	-	-	-	-	-	-	-	-	-	-	-	-	-	-	-	-	-	-
KCGH-0999	U	46	F	-	+	3.97	-	-	-	-	-	-	-	-	-	-	-	-	-	-	-	-	-	-	-
KCGH-1000	U	72	F	-	-	3.87	-	-	-	-	-	-	Pitavastatin 1	+	-	-	-	-	-	-	-	-	-	-	-
KCGH-1001	U	32	M	-	-	12.32	-	-	-	-	-	-	-	-	-	-	-	-	-	-	-	-	-	-	-
KCGH-1002	U	75	M	-	-	12.36	-	Amlodipine 5	-	-	-	-	-	-	-	-	-	-	-	-	-	-	-	-	-
KCGH-1003	U	51	M	-	+	11.15	-	Amlodipine 5	-	-	-	-	Pitavastatin 2	-	-	-	-	-	-	-	-	-	-	-	-
KCGH-1004	U	58	F	-	+	7.79	-	-	-	Irbesartan 100	-	+	-	-	-	-	-	-	-	-	-	-	-	-	-
KCGH-1005	U	59	F	-	+	8.36	-	-	-	Irbesartan 100	-	+	-	-	-	-	-	-	-	-	-	-	-	-	-
KCGH-1006	R	82	F	-	-	6.24	-	-	-	-	-	-	-	-	-	-	-	-	-	-	-	-	-	-	-
KCGH-1007	U	77	M	-	-	5.86	-	-	-	-	-	-	-	-	-	-	-	-	+	-	-	-	+	-	-
KCGH-1008	U	51	F	-	-	6.15	-	-	-	Azilsartan 20	-	-	-	-	-	-	-	-	-	-	-	-	-	-	-
KCGH-1009	U	59	M	-	+		-	-	-	Olmesartan 40	-	-	Rosuvastatin 2.5	-	-	-	-	-	-	-	-	-	-	-	-
KCGH-1010	U	74	F	-	-	4.89	-	Nifedipine 40	-	-	-	-	Pravastatin 5	-	-	-	-	-	-	-	-	-	-	-	-
KCGH-1011	R	84	F	-	-	2.25	-	-	-	-	-	-	-	-	-	-	-	-	-	-	-	-	-	-	-
KCGH-1012	U	63	M	-	+	5.21	-	Amlodipine 5	-	Candesartan 8	-	-	Rosuvastatin 2.5	-	-	-	-	-	-	-	-	-	-	-	-
KCGH-1013	U	63	F	-	-	6.99	-	Amlodipine 5	-	Irbesartan 100	-	-	Atorvastatin 5	-	-	-	-	-	-	-	-	-	-	-	-
KCGH-1014	U	43	F	-	-	7.03	-	-	-	-	-	-	Atorvastatin 5	-	-	-	-	-	-	-	-	+	-	-	-
KCGH-1015	U	76	M	-	-	8.58	-	Amlodipine 2.5	-	-	-	-	-	-	-	-	-	-	-	-	-	-	-	-	-
KCGH-1016	U	62	F	+	+	5.88	-	-	-	-	-	-	-	-	-	-	-	-	-	-	-	-	-	-	-
KCGH-1017	R	52	F	-	+	5.09	-	-	-	-	-	-	-	-	-	-	-	-	-	-	-	-	-	-	-
KCGH-1018	U	57	M	-	+	7.99	-	-	-	-	-	-	-	-	-	-	-	-	-	-	-	-	-	-	-
KCGH-1019	U	57	F	+	-	3.85	-	-	-	-	-	-	Simvastatin 10	-	-	-	-	-	-	-	-	-	-	-	-
KCGH-1020	R	60	F	-	-	9.28	-	-	-	-	-	-	-	-	-	-	-	-	-	-	-	-	-	-	-
KCGH-1021	U	73	M	-	+	8.65	+	Nifedipine 20	+	-	-	-	-	-	-	-	-	-	-	-	-	-	-	+	-
KCGH-1022	U	67	F	+	-	3.02	-	-	-	-	-	-	-	-	-	-	-	-	-	-	-	-	-	-	-
KCGH-1023	U	67	F	+	-	4.59	-	-	-	-	-	-	-	-	-	-	-	-	-	-	-	-	-	-	-
KCGH-1024	U	49	M	-	-	5.62	-	Amlodipine 5	+	-	-	-	Rosuvastatin 5	-	-	+	+	-	-	-	-	-	-	-	-
KCGH-1025	U	62	F	-	-	3.12	-	-	-	-	-	-	-	-	-	-	-	-	-	-	-	-	-	-	-
KCGH-1026	U	61	F	+	+	3.93	-	-	-	-	-	-	-	-	-	-	-	-	-	-	-	-	-	-	-
KCGH-1027	U	74	F	+	-	66	-	Amlodipine 2.5	+	-	-	-	Atorvastatin 10	-	-	-	-	-	-	-	-	-	-	-	-
KCGH-1028	U	63	M	-	+	8.54	-	-	-	-	-	-	-	-	-	-	-	-	-	-	-	-	-	-	-
KCGH-1029	U	78	F	-	-	5.35	-	-	-	-	-	-	-	-	-	-	-	-	-	-	-	-	-	-	-
KCGH-1030	U	77	F	-	-	4.69	-	Amlodipine 5	-	-	-	-	-	-	-	-	-	-	-	-	-	-	-	-	-
KCGH-1031	R	66	F	-	-	6.59	-	-	-	Olmesartan 20	-	-	-	-	-	+	-	-	-	-	-	-	-	-	-
KCGH-1032	U	41	F	-	+	3.31	-	-	-	-	-	-	-	-	-	-	-	-	-	-	-	-	-	-	-
KCGH-1033	U	69	F	-	-	16.43	-	-	-	-	-	-	-	-	-	-	-	-	-	-	-	-	-	-	+
KCGH-1034	R	73	F	-	-	11.37	-	Amlodipine 2.5	-	-	-	-	Atorvastatin 5	-	-	-	-	-	-	-	-	-	-	-	-
KCGH-1035	R	81	F	-	-	7.52	-	-	-	-	-	-	-	-	-	-	-	-	-	-	-	-	-	+	-
KCGH-1036	U	60	M	-	+	4.58	-	Amlodipine 5	-	Azilsartan 20	-	-	-	-	-	-	-	-	-	-	-	-	-	-	-
KCGH-1037	R	92	F	-	-	12.69	-	Amlodipine 2.5	-	Telmisartan 80	-	-	Rosuvastatin 2.5	-	-	-	-	-	-	-	-	-	-	-	-
KCGH-1038	R	42	F	-	+	5.39	-	-	-	-	-	-	-	-	-	-	-	-	-	-	-	-	-	-	-
KCGH-1039	U	78	F	-	-	7.81	-	Amlodipine 5	-	Losartan 50	-	+	Pitavastatin 1	+	-	-	-	-	-	-	-	-	-	-	-
KCGH-1040	U	70	F	+	-	3.73	-	Amlodipine 5	-	Candesartan 16	-	-	Rosuvastatin 2.5	-	+	-	-	-	-	-	-	-	-	-	-
KCGH-1041	U	69	F	+	-	8.62	-	Amlodipine 7.5	-	Candesartan 8	-	-	Rosuvastatin 2.5	-	-	-	-	-	-	-	-	-	-	-	-
KCGH-1042	U	65	F	-	+	7.96	+	Amlodipine 2.5	-	-	-	-	-	-	-	-	-	-	-	-	-	-	-	-	-
KCGH-1043	U	54	M	-	+	4.27	-	-	-	-	-	-	-	-	-	-	-	-	-	-	-	-	-	-	-
KCGH-1044	R	57	F	-	-	20	-	-	-	Candesartan 8	-	+	-	-	-	-	-	-	-	-	-	-	-	+	-
KCGH-1045	U	75	M	-	+	7.14	-	Amlodipine 5	-	-	-	-	-	-	-	-	-	+	-	-	-	-	-	-	-
KCGH-1046	U	73	F	-	-	7.56	-	-	-	-	-	-	-	-	-	-	-	-	-	-	-	-	-	-	-
KCGH-1047	U	54	F	-	-	9.14	-	Amlodipine 2.5	-	-	-	-	-	-	-	-	-	-	-	-	-	-	-	-	-
KCGH-1048	U	65	F	-	-	5.2	-	Nifedipine 20	-	-	-	-	-	-	-	-	-	-	-	-	-	-	-	-	-
KCGH-1049	U	57	M	+	+	9.19	-	Cilnidipine 20	-	Irbesartan 50	-	-	Rosuvastatin 5	-	-	-	-	-	-	-	-	-	-	-	-
KCGH-1050	R	56	M	-	-	4.07	-	-	-	-	-	-	-	-	-	-	-	-	-	-	-	-	-	-	-
KCGH-1051	R	54	M	-	+	5	-	Amlodipine 5	-	Azilsartan 20	-	-	-	+	-	+	-	-	-	-	-	-	-	-	-
KCGH-1052	U	66	M	-	+	9.95	-	-	-	Candesartan 4 + Azilsartan 20	-	-	Rosuvastatin 5	-	-	-	-	-	-	-	-	-	+	-	-
KCGH-1053	U	67	F	-	+	5.59	-	-	-	Azilsartan 40	-	-	Rosuvastatin 2.5	-	-	-	-	-	-	-	-	-	-	-	-
KCGH-1054	U	58	F	-	+	3	-	-	-	-	-	-	-	-	-	-	-	-	-	-	-	-	-	-	-
KCGH-1055	U	58	F	-	+	7	-	-	-	-	-	-	-	-	-	-	-	-	-	-	-	-	-	-	-
KCGH-1056	U	43	M	-	+	4.4	-	-	-	-	-	-	-	-	-	-	-	-	-	-	-	-	-	-	-
KCGH-1057	U	44	M	-	+	9	-	-	-	-	-	-	-	-	-	-	-	-	-	-	-	-	-	-	-
KCGH-1058	U	64	F	-	-	6.23	-	-	-	-	-	-	-	-	-	-	-	-	-	-	-	-	-	-	-
KCGH-1059	U	44	M	-	+	4.47	-	Amlodipine 10	-	-	-	-	-	-	-	-	-	-	-	-	-	-	-	-	-
KCGH-1060	R	80	F	-	-	10.65	-	Amlodipine 5	-	Losartan 50	-	-	-	-	+	-	-	-	-	-	-	-	-	-	-
KCGH-1061	U	45	F	-	+	5.07	-	-	-	-	-	-	-	-	-	-	-	-	-	-	-	-	-	-	-
KCGH-1062	R	46	M	-	+	8.01	-	Nifedipine 20	-	-	-	-	-	-	-	-	-	-	-	-	-	-	-	-	-
KCGH-1063	U	68	M	-	+	4.49	-	Amlodipine 5	-	Olmesartan 20	-	-	Rosuvastatin 5	+	-	+	-	-	-	-	-	-	-	-	-
KCGH-1064	U	47	F	-	+	6.76	-	-	-	-	-	-	-	-	-	-	-	-	-	-	-	-	-	-	-
KCGH-1065	R	48	M	-	+	6.5	-	-	-	-	-	-	-	-	-	-	-	-	-	-	-	-	-	-	-
KCGH-1066	U	59	F	-	+	4.94	-	Cilnidipine 10	-	-	-	-	-	-	-	-	-	-	-	-	-	-	-	-	-
KCGH-1067	U	54	F	-	+	9.72	-	-	-	Telmisartan 40	-	-	-	-	-	-	-	-	-	-	-	-	-	-	-
KCGH-1068	U	65	M	-	+	5.27	-	Amlodipine 7.5	-	Irbesartan 100	-	+	Pravastatin 5	-	-	-	-	-	-	-	-	-	-	-	-
KCGH-1069	U	64	F	-	-	4.52	-	-	-	Telmisartan 40	-	-	-	-	-	-	-	-	-	-	-	-	-	-	-
KCGH-1070	U	63	M	-	+	6.31	-	Cilnidipine 10	-	-	-	-	Pitavastatin 2	-	-	-	-	-	-	-	-	-	-	-	-
KCGH-1071	U	37	M	+	+	4.86	-	-	-	-	-	-	-	-	-	-	-	-	-	-	-	-	-	-	-
KCGH-1072	U	48	F	-	+	5.85	-	Cilnidipine 10	-	-	-	-	-	-	-	-	-	-	-	-	-	-	-	-	-
KCGH-1073	R	83	M	-	+	10.61	-	-	-	-	-	-	-	-	-	-	-	-	-	-	-	-	-	-	-
KCGH-1074	U	40	M	+	+	17.74	-	-	-	-	-	-	-	-	-	-	-	-	-	-	-	-	-	-	-
KCGH-1075	R	77	F	-	+	4.08	-	-	-	-	-	-	Rosuvastatin 2.5	-	-	-	-	-	-	-	-	-	+	+	-
KCGH-1076	R	49	F	-	+	5.19	-	-	-	-	-	-	-	-	-	-	-	-	-	-	-	-	-	-	-
KCGH-1077	U	47	F	-	+	4.78	-	-	-	-	-	-	-	-	-	-	-	-	-	-	-	-	-	-	-
KCGH-1078	U	72	F	-	-	6.02	-	Amlodipine 5	-	-	-	-	-	-	-	-	-	-	-	-	-	-	-	-	-
KCGH-1079	U	51	M	-	+	6.17	-	Amlodipine 5	-	Telmisartan 40	-	-	-	-	-	-	-	-	-	-	-	-	-	-	-
KCGH-1080	R	49	M	-	+	11.65	-	-	-	-	-	-	-	-	-	-	-	-	-	-	-	-	-	-	-
KCGH-1081	U	70	M	-	-	6.81	-	Amlodipine 5	-	-	-	-	Atorvastatin 5	-	-	-	-	-	-	-	-	-	-	-	-
KCGH-1082	U	56	M	-	+	4.32	-	Cilnidipine 20	-	Telmisartan 40	-	-	-	-	-	-	-	-	-	-	-	-	-	-	-
KCGH-1083	R	40	F	-	-	4.65	-	-	-	-	-	-	-	-	-	-	-	-	-	-	-	-	-	-	-
KCGH-1084	U	73	M	-	+	9.36	-	Amlodipine 10	-	Irbesartan 100	-	-	-	-	-	-	-	-	+	-	-	-	-	-	-
KCGH-1085	U	69	M	-	+	7.8	-	Amlodipine 5	-	Telmisartan 40	-	-	Pitavastatin 1	-	-	-	-	-	-	-	-	-	-	-	-
KCGH-1086	U	49	M	-	+	4.33	-	Amlodipine 5	-	-	-	-	-	-	-	-	-	-	-	-	-	-	-	-	-
KCGH-1087	U	53	M	-	-	6.08	-	-	-	-	-	-	-	-	-	-	-	-	-	-	-	-	-	-	-
KCGH-1088	U	65	M	-	+	6.36	-	-	-	-	-	-	-	-	-	-	-	-	-	-	-	-	-	-	-
KCGH-1089	U	42	F	-	+	3.16	-	-	-	Azilsartan 20	-	-	-	-	-	-	-	-	-	-	-	-	-	-	-
KCGH-1090	R	76	F	-	-	4.69	-	-	-	Candesartan 2	-	-	Pravastatin 5	-	+	-	-	-	-	-	-	-	-	-	-
KCGH-1091	U	46	F	+	-	3.58	-	-	-	-	-	-	-	-	-	-	-	-	-	-	-	-	-	-	-
KCGH-1092	U	50	F	-	+	10.23	-	Amlodipine 5	-	Olmesartan 20	-	-	-	-	-	-	-	-	+	-	+	-	-	+	-
KCGH-1093	U	54	M	-	+	5.09	-	Amlodipine 5	-	Telmisartan 40	-	-	Atorvastatin 5	-	-	-	-	-	-	-	-	-	-	-	-
KCGH-1094	U	57	F	-	-	4.85	-	-	-	-	-	-	-	-	-	-	-	-	-	-	-	-	-	-	-
KCGH-1095	R	78	F	-	-	6.58	-	-	-	-	-	-	-	-	-	-	-	-	-	-	-	-	-	+	-
KCGH-1096	U	65	F	+	-	13.63	+	Nifedipine 20	-	-	-	-	-	-	-	-	-	-	-	-	-	-	-	-	-
KCGH-1097	R	82	F	-	-	4.74	-	-	-	-	-	-	-	-	-	-	-	-	-	-	-	-	-	-	-
KCGH-1098	U	72	F	-	+	4.45	-	Nifedipine 20	-	-	-	-	Rosuvastatin 2.5	-	-	+	-	-	-	-	-	-	-	-	-
KCGH-1099	U	53	M	-	-	4.2	-	Amlodipine 5	-	Telmisartan 40+Olmesartan 20	-	-	-	-	-	-	-	-	-	-	-	-	-	-	-
KCGH-1100	U	68	M	-	-	7.55	-	Amlodipine 10	-	Irbesartan 100	-	-	Rosuvastatin 2.5	-	-	-	-	-	-	-	-	-	-	-	-
KCGH-1101	R	53	M	-	+	4.41	-	-	-	-	-	-	-	-	-	-	-	-	-	-	-	-	-	-	-
KCGH-1102	U	59	M	+	+	5.63	+	-	-	-	-	-	-	-	-	-	-	-	-	-	-	-	-	-	-
KCGH-1103	U	34	M	+	+	9.06	-	-	-	-	-	-	-	-	-	-	-	-	-	-	-	-	-	-	-
KCGH-1104	R	55	M	-	+	3	-	-	-	-	-	-	-	-	-	-	-	-	-	-	-	-	-	-	-
KCGH-1105	U	65	F	+	-	6.65	-	-	-	-	-	-	Atorvastatin 10	+	-	-	-	-	-	-	-	-	-	-	-
KCGH-1106	U	49	M	-	+	8.49	-	-	-	-	-	-	-	-	-	-	-	-	-	-	-	-	-	-	-
KCGH-1107	U	73	F	-	+	5.53	-	-	-	Azilsartan 20	-	-	Atorvastatin 5	-	-	-	-	-	-	-	-	-	-	-	-
KCGH-1108	U	67	M	-	+	5.38	-	Amlodipine 5	-	-	-	-	-	-	-	-	-	-	-	-	-	-	-	-	-
KCGH-1109	U	61	F	-	-	6.14	-	Amlodipine 10	-	-	-	-	Rosuvastatin 2.5	-	-	-	-	-	-	-	-	-	-	+	-
KCGH-1110	R	91	F	-	-	5.04	-	-	-	-	-	-	-	-	-	-	-	-	-	-	-	-	-	-	-
KCGH-1111	U	70	F	-	+	5.28	-	Amlodipine 10	-	Candesartan 8	-	-	Pravastatin 10	-	-	-	-	-	-	-	-	-	-	-	-
KCGH-1112	U	64	M	+	+	7.38	-	Nifedipine 80	-	-	-	-	-	-	-	-	-	-	-	-	-	-	-	-	-
KCGH-1113	U	46	M	-	+	2.97	-	-	-	-	-	-	-	-	-	-	-	-	-	-	-	-	-	-	-
KCGH-1114	U	58	F	+	-	3.55	-	-	-	-	-	-	Atorvastatin 10	+	-	-	-	-	-	-	-	-	-	-	-
KCGH-1115	U	58	F	+	-	5.31	-	-	-	-	-	-	Atorvastatin 10	+	-	-	-	-	-	-	-	-	-	-	-
KCGH-1116	U	70	F	-	-	8.23	-	Amlodipine 5	-	-	-	-	Rosuvastatin 2.5	-	-	-	-	-	-	-	-	-	-	-	-
KCGH-1117	U	69	F	-	-	7.52	-	-	-	-	-	-	-	-	-	-	-	-	-	-	-	-	-	-	-
KCGH-1118	U	47	F	-	+	3.83	-	Amlodipine 2.5	-	Azilsartan 20	-	-	-	-	-	-	-	-	-	-	-	-	-	-	-
KCGH-1119	R	45	M	-	+	9	-	-	-	-	-	-	-	-	-	-	-	-	-	-	-	-	-	-	-
KCGH-1120	U	67	F	-	-	6.88	-	-	-	-	-	-	Pitavastatin 1	-	-	-	-	-	-	-	-	-	-	-	-
KCGH-1121	U	59	M	-	+	8.62	-	-	-	-	-	-	-	-	-	-	-	-	-	-	-	-	-	-	-
KCGH-1122	U	66	M	-	+	10.93	-	Benidipine 4 + Amlodipine 2.5	-	Losartan 50	-	+	-	-	-	-	-	-	+	-	-	-	-	-	-
KCGH-1123	U	55	F	-	-	5.9	-	-	-	-	-	-	-	-	-	-	-	-	-	-	-	-	-	-	-
KCGH-1124	U	51	F	-	-	5.15	-	-	-	-	-	-	-	-	-	-	-	-	-	-	-	-	-	-	-
KCGH-1125	R	82	F	-	-	3	-	-	-	Losartan 50	-	-	-	+	-	-	-	-	-	-	-	-	-	-	-
KCGH-1126	U	47	M	+	-	6.15	-	Amlodipine 5	-	-	-	-	-	-	-	-	-	-	-	-	-	-	-	-	-
KCGH-1127	U	59	F	-	-	3.71	-	-	-	-	-	-	-	-	-	-	-	-	-	-	-	-	-	-	-
KCGH-1128	R	62	F	-	-	6.58	+	Amlodipine 2.5	-	Telmisartan 20	-	-	-	-	-	-	-	-	-	-	-	-	-	-	-
KCGH-1129	U	65	F	-	-	7.44	-	Cilnidipine 10	-	-	-	-	-	-	-	-	-	-	-	-	-	-	-	-	-
KCGH-1130	U	63	F	-	+	9.09	-	Benidipine 4	-	Valsartan 80	-	-	Rosuvastatin 2.5	-	-	-	-	-	-	-	-	-	-	-	-
KCGH-1131	U	76	M	+	+	8.12	-	Amlodipine 5	-	-	-	-	-	-	+	-	-	-	+	-	-	-	-	-	-
KCGH-1132	U	51	F	-	+	4.71	-	Amlodipine 5	-	Losartan 50	-	+	-	-	-	-	-	-	-	-	-	-	-	-	-
KCGH-1133	U	75	F	-	-	13.41	-	-	-	-	-	-	-	-	-	-	-	-	-	-	-	-	-	-	-
KCGH-1134	U	78	F	-	-	9.25	-	-	-	-	-	-	-	-	-	-	-	-	-	-	-	-	-	-	-
KCGH-1135	U	78	F	-	-	6.2	-	-	-	Telmisartan 10	-	-	-	-	-	-	-	-	-	-	-	-	-	-	-
KCGH-1136	U	49	M	-	+	4.29	-	-	-	-	-	-	-	-	-	-	-	-	-	-	-	-	-	-	-
KCGH-1137	R	46	F	-	+	4.31	-	-	-	-	-	-	-	-	-	-	-	-	-	-	-	-	-	-	-
KCGH-1138	R	54	F	-	+	4.87	-	Amlodipine 2.5	-	-	-	-	-	-	-	-	-	-	-	-	-	-	-	-	-
KCGH-1139	U	71	F	-	-	7.02	-	-	-	-	-	-	-	-	-	-	-	-	-	-	-	-	-	-	-
KCGH-1140	U	71	F	-	-	7.14	-	-	-	-	-	-	-	-	-	-	-	-	-	-	-	-	-	-	-
KCGH-1141	U	61	M	+	+	6.96	-	Amlodipine 5	-	Telmisartan 40	-	-	Rosuvastatin 2.5	-	-	-	-	-	-	-	-	-	-	-	-
KCGH-1142	U	58	M	-	+	4.83	-	Amlodipine 10	-	-	-	-	-	-	-	+	-	-	-	-	-	-	-	-	-
KCGH-1143	U	55	F	-	+	6.68	-	-	-	-	-	-	Rosuvastatin 2.5	-	-	-	-	-	-	-	-	-	-	-	-
KCGH-1144	R	51	F	-	+	3.98	-	-	-	-	-	-	-	-	-	-	-	-	-	-	-	-	-	-	-
KCGH-1145	U	72	F	-	+	4.44	-	Felodipine 10	-	Losartan 50	-	-	-	-	-	+	-	-	-	-	-	-	-	-	-
KCGH-1146	U	84	F	+	-	5.78	-	Amlodipine 7.5	-	Candesartan 8	-	-	Pravastatin 5	-	-	+	-	+	-	-	-	-	-	-	-
KCGH-1147	R	58	F	-	-	5.26	-	-	-	-	-	-	-	-	-	-	-	-	-	-	-	-	-	-	-
KCGH-1148	U	76	F	-	-	4	-	-	-	Losartan	-	-	Rosuvastatin 2.5	-	-	-	-	-	-	-	-	-	-	-	-
KCGH-1149	U	67	F	-	-	5.11	-	-	-	-	-	-	-	-	-	-	-	-	+	-	+	-	-	-	-
KCGH-1150	U	44	F	-	-	5.05	-	Amlodipine 2.5	-	-	-	-	-	-	-	-	-	-	-	-	-	-	-	-	-
KCGH-1151	U	59	M	-	+	5.66	-	-	-	Candesartan 4	-	-	-	-	-	-	-	-	-	-	-	-	-	-	-
KCGH-1152	R	62	F	-	-	6	-	-	-	-	-	-	-	-	-	-	-	-	-	-	-	-	-	-	-
KCGH-1153	U	56	M	+	+	5.86	-	-	-	-	-	-	-	-	-	-	-	-	-	-	-	-	-	-	-
KCGH-1154	R	86	F	-	-		-	Amlodipine	-	Irbesartan 100	-	-	-	-	-	-	-	-	-	-	-	-	-	-	-
KCGH-1155	U	55	F	+	+	4.89	-	-	-	-	-	-	Rosuvastatin 2.5	-	-	-	+	-	-	-	-	-	-	-	-
KCGH-1156	U	63	F	-	-	3.75	-	Amlodipine 5	-	-	-	-	-	-	-	-	-	-	-	-	-	-	-	-	-
KCGH-1157	U	65	F	+	+	5.27	-	-	-	-	-	-	-	+	-	-	-	-	-	-	-	-	-	-	-
KCGH-1158	U	60	F	-	-	4.33	-	-	-	-	-	-	-	-	-	-	-	-	-	-	-	-	-	-	-
KCGH-1159	U	70	M	-	+	9.52	-	-	-	-	-	-	-	-	-	-	-	-	-	-	-	-	-	-	-
KCGH-1160	U	66	F	-	-	8.74	-	-	-	-	-	-	-	-	-	-	-	-	-	-	-	-	-	-	-
KCGH-1161	U	45	M	+	+	4.75	-	-	-	-	-	-	-	-	-	-	-	-	-	-	-	-	-	-	-
KCGH-1162	U	46	F	-	-	5.91	-	-	-	Candesartan 8	-	-	-	-	-	-	-	-	-	-	-	-	-	-	-
KCGH-1163	R	88	F	-	-	4.43	-	Nifedipine 30	-	Azilsartan 20	-	-	-	-	-	-	-	-	-	-	-	-	-	-	-
KCGH-1164	U	70	M	-	+	5.97	-	Amlodipine 5	-	Azilsartan 20	-	-	Pitavastatin 2	-	-	-	-	+	+	-	-	-	-	-	-
KCGH-1165	U	83	F	-	-	5.24	-	-	-	-	-	-	-	-	-	-	-	-	-	-	-	-	-	-	-
KCGH-1166	U	78	M	-	+	15	-	Amlodipine 10	+	-	-	-	Rosuvastatin 2.5	-	-	-	-	-	+	-	-	-	-	-	-
KCGH-1167	R	80	F	-	-	5.14	-	Amlodipine 2.5	-	Telmisartan 40	-	-	Pravastatin 10	-	-	-	-	-	-	-	-	-	-	-	-
KCGH-1168	U	52	F	-	-	7.41	-	Amlodipine 5	-	Olmesartan 10	-	-	-	-	-	-	-	-	-	-	-	-	-	-	-
KCGH-1169	U	70	F	-	-	9.42	-	Cilnidipine 10	-	Irbesartan 100	-	-	Atorvastatin 10	-	-	-	-	-	-	-	-	-	-	-	-
KCGH-1170	U	67	F	-	-	5.94	-	-	-	-	-	-	Pravastatin 10	-	-	-	-	-	-	-	-	-	-	-	-
KCGH-1171	U	71	F	-	-		-	Cilnidipine 10	-	-	-	-	-	-	-	-	-	-	-	-	-	-	-	-	-
KCGH-1172	U	68	M	+	+	5.15	-	-	-	-	-	-	-	-	-	-	-	-	-	-	-	-	-	-	-
KCGH-1173	U	42	M	-	+	12.56	-	-	-	-	-	-	-	-	-	-	-	-	-	-	-	-	-	-	-
KCGH-1174	U	48	F	-	-	6.32	-	-	-	-	-	-	-	-	-	-	-	-	-	-	-	-	-	-	-
KCGH-1175	R	42	F	-	+	9.58	-	-	-	-	-	-	-	-	-	-	-	-	-	-	-	-	-	-	-
KCGH-1176	U	56	M	-	+	3.79	-	Amlodipine 5	-	-	-	-	-	-	-	-	-	-	-	-	-	-	-	-	-
KCGH-1177	U	56	M	-	+	4.17	-	Amlodipine 5	-	-	-	-	-	-	-	-	-	-	-	-	-	-	-	-	-
KCGH-1178	R	87	F	-	-	6.17	-	Amlodipine 10	-	Candesartan 8	-	-	-	-	-	+	-	-	-	-	-	-	-	-	-
KCGH-1179	R	69	F	-	-	3.71	-	-	-	-	-	-	-	-	-	-	-	-	-	-	-	-	-	-	-
KCGH-1180	U	54	M	-	+	5.6	-	-	-	Losartan 50	-	+	Atorvastatin 10	-	-	-	-	-	-	-	-	-	-	-	-
KCGH-1181	U	64	F	-	-	3.59	-	-	-	-	-	-	-	-	-	-	-	-	-	-	-	-	-	-	-
KCGH-1182	U	37	M	-	+	4	+	-	-	-	-	-	-	-	-	-	-	-	-	-	-	-	-	-	-
KCGH-1183	R	37	M	-	+	5.38	-	-	-	-	-	-	-	-	-	-	-	-	-	-	-	-	-	-	-
KCGH-1184	R	51	M	-	+	7.79	-	-	-	-	-	-	Atorvastatin 10	+	-	-	-	-	-	-	-	-	-	-	-
KCGH-1185	R	60	F	-	-	1.73	-	-	-	-	-	-	-	-	-	-	-	-	-	-	-	-	-	-	-
KCGH-1186	R	79	F	-	-	8.98	-	-	-	Telmisartan 40	-	+	-	-	+	-	-	-	+	-	-	-	-	-	-
KCGH-1187	U	51	F	+	+	3.87	-	-	-	-	-	-	Pravastatin 5	-	-	-	-	-	-	-	-	-	-	-	-
KCGH-1188	U	51	F	+	+	5.86	-	-	-	-	-	-	Pravastatin 5	-	-	-	-	-	-	-	-	-	-	-	-
KCGH-1189	U	70	F	-	+	6.53	-	-	-	Telmisartan 40	-	-	-	-	-	-	-	-	-	-	-	-	-	-	-
KCGH-1190	R	59	F	-	-		-	-	-	-	-	-	-	-	-	-	-	-	-	-	-	-	-	-	-
KCGH-1191	R	83	F	-	-	3.93243	-	-	-	-	-	-	-	-	-	-	-	-	-	-	-	-	-	-	-
KCGH-1192	R	46	F	-	-	3	-	-	-	Azilsartan 10	-	-	-	-	-	-	-	-	-	-	-	-	-	-	-
KCGH-1193	R	45	F	+	-	3.77	-	-	-	-	-	-	-	-	-	-	-	-	-	-	-	-	-	-	-
KCGH-1194	R	73	F	-	-	6.16	-	Amlodipine 2.5	-	-	-	-	-	-	+	+	-	-	-	-	-	-	-	-	-
KCGH-1195	R	91	F	-	-	10	-	-	-	-	-	-	-	-	-	-	-	-	-	-	-	-	-	-	-
KCGH-1196	U	63	M	-	+	5.54	-	-	-	Candesartan 4	-	-	-	-	-	-	-	-	-	-	-	-	-	-	-
KCGH-1197	U	59	M	-	+	6.68	-	-	-	-	-	-	Rosuvastatin 2.5	-	-	-	-	-	-	-	-	-	-	-	-
